# Supplementary material for: Global burden, regional disparities, and future projections of hypertensive kidney disease in older adults: analysis of GBD 1990–2021 data
Source: Front Nephrol. 2025 Oct 17;5:1656865. doi: 10.3389/fneph.2025.1656865 (PMC12575384; doi:10.3389/fneph.2025.1656865)
Supplement: Supplementary file 2 [file DataSheet2.xlsx]

## Sheet: Table Legend
Table S1 The burden of HKD from 1990 to 2021 across global, SDI regions and the 21 GBD regions.
Table S2 Age-standardized prevalence rate of HKD in 204 countries and territories in 2021.
Table S3 Age-standardized incidence rate of HKD in 204 countries and territories in 2021.
Table S4 Trends in changes of age-standardized incidence rate from 1990 to 2021 across 204 countries and territories.
Table S5 Age-standardized deaths rate of HKD in 204 countries and territories in 2021.
Table S6 Age-standardized DALYs rate of HKD in 204 countries and territories in 2021.
Table S7 Trends in changes of age-standardized DALYs rate from 1990 to 2021 across 204 countries and territories.
Table S8 Sex and age-stratified prevalence rate and cases of HKD in global in 2021
Table S9 Sex and age-stratified incidence rate and cases of HKD in global in 2021
Table S10 Sex and age-stratified deaths rate and cases of HKD in global in 2021
Table S11 Sex and age-stratified DALYs rate and cases of HKD in global in 2021
Table S12 Trends in changes of age-standardized prevalence, incidence, deaths, DALYs rate from 1990 to 2021 across SDI regions and GBD regions (max joinpoint = 4).
Table S13 APC of age-standardized prevalence, incidence, deaths, DALYs rate from 1990 to 2021 across SDI regions and GBD regions (max joinpoint = 4).
Table S14 Trends in changes of age-standardized prevalence, incidence, deaths, DALYs rate from 1990 to 2021 across SDI regions and GBD regions (max joinpoint = 3).
Table S15 APC of age-standardized prevalence, incidence, deaths, DALYs rate from 1990 to 2021 across SDI regions and GBD regions (max joinpoint = 3).
Table S16 Trends in changes of prevalence, incidence, deaths, DALYs rate in different age group from 1990 to 2021 across global and SDI regions.
Table S17 APC of prevalence, incidence, deaths, DALYs rate in different age group from 1990 to 2021 across global and SDI regions.
Table S18 Slope index of HKD in 1990 and 2021
Table S19 The results of decomposition analysis.
Table S20 The results of frontier analysis of HKD.
Table S21 The results of sex-stratified projected Global Burden of HKD by 2045.
Table S22 The results of sex-stratified projected Global Burden of HKD by 2021.
Table S23 The results of age-stratified projected Global Burden of HKD by 2045.

## Sheet: Table S1
Measure	Location	Sex	Age	Cause	Metric	Year	Val	Upper	Lower
DALYs	Andean Latin America	Both	All ages	HKD	Number	1990	23661.7	33985.4	15207.7
DALYs	Andean Latin America	Both	All ages	HKD	Number	1991	24201	34820.3	15635.2
DALYs	Andean Latin America	Both	All ages	HKD	Number	1992	25996.6	37088.4	16974.4
DALYs	Andean Latin America	Both	All ages	HKD	Number	1993	27447.2	39251.6	17835.2
DALYs	Andean Latin America	Both	All ages	HKD	Number	1994	29764.2	42661.6	19291.8
DALYs	Andean Latin America	Both	All ages	HKD	Number	1995	31689.5	45226	20327.1
DALYs	Andean Latin America	Both	All ages	HKD	Number	1996	33238.7	47220.2	21302.9
DALYs	Andean Latin America	Both	All ages	HKD	Number	1997	35844.9	50597.3	22891.5
DALYs	Andean Latin America	Both	All ages	HKD	Number	1998	38977.8	55394.6	24874.4
DALYs	Andean Latin America	Both	All ages	HKD	Number	1999	40534.8	57815.8	25952.8
DALYs	Andean Latin America	Both	All ages	HKD	Number	2000	44573.6	63308.7	28348.1
DALYs	Andean Latin America	Both	All ages	HKD	Number	2001	47725.7	67712.3	30510.2
DALYs	Andean Latin America	Both	All ages	HKD	Number	2002	51402.6	72814.6	32642.9
DALYs	Andean Latin America	Both	All ages	HKD	Number	2003	54494.5	77711.6	34454.6
DALYs	Andean Latin America	Both	All ages	HKD	Number	2004	55952.7	80029.7	35309.8
DALYs	Andean Latin America	Both	All ages	HKD	Number	2005	58552.2	83456.6	36831.7
DALYs	Andean Latin America	Both	All ages	HKD	Number	2006	60710.9	86234.7	38373.3
DALYs	Andean Latin America	Both	All ages	HKD	Number	2007	63537.9	90236.6	40183.7
DALYs	Andean Latin America	Both	All ages	HKD	Number	2008	66666.7	95010.1	42367.7
DALYs	Andean Latin America	Both	All ages	HKD	Number	2009	71670.6	101827	45752.5
DALYs	Andean Latin America	Both	All ages	HKD	Number	2010	73994.8	105481	47152
DALYs	Andean Latin America	Both	All ages	HKD	Number	2011	76520.9	108396	49014.9
DALYs	Andean Latin America	Both	All ages	HKD	Number	2012	79460.7	112987	50794.9
DALYs	Andean Latin America	Both	All ages	HKD	Number	2013	80545	114851	52054.5
DALYs	Andean Latin America	Both	All ages	HKD	Number	2014	79659.8	113497	51460.5
DALYs	Andean Latin America	Both	All ages	HKD	Number	2015	80918.3	115834	52154.8
DALYs	Andean Latin America	Both	All ages	HKD	Number	2016	84376.9	120559	54714.9
DALYs	Andean Latin America	Both	All ages	HKD	Number	2017	89508.1	127959	57990.9
DALYs	Andean Latin America	Both	All ages	HKD	Number	2018	93559.8	134150	60017
DALYs	Andean Latin America	Both	All ages	HKD	Number	2019	99799	143653	63218.7
DALYs	Andean Latin America	Both	All ages	HKD	Number	2020	99732.6	145222	62227.3
DALYs	Andean Latin America	Both	All ages	HKD	Number	2021	99300	145538	61268.7
DALYs	Andean Latin America	Female	All ages	HKD	Number	1990	9969.28	14760.9	6180.41
DALYs	Andean Latin America	Female	All ages	HKD	Number	1991	10447.8	15646.4	6444.6
DALYs	Andean Latin America	Female	All ages	HKD	Number	1992	11500.3	17271	7122.19
DALYs	Andean Latin America	Female	All ages	HKD	Number	1993	12105.1	18220.4	7476.78
DALYs	Andean Latin America	Female	All ages	HKD	Number	1994	13378.4	20033.2	8275.97
DALYs	Andean Latin America	Female	All ages	HKD	Number	1995	14407	21325.6	8895.21
DALYs	Andean Latin America	Female	All ages	HKD	Number	1996	15055.1	22199.5	9271.16
DALYs	Andean Latin America	Female	All ages	HKD	Number	1997	16363.4	24129.6	10064.9
DALYs	Andean Latin America	Female	All ages	HKD	Number	1998	17357.8	25744.7	10654.6
DALYs	Andean Latin America	Female	All ages	HKD	Number	1999	17982.1	26639.8	11055.6
DALYs	Andean Latin America	Female	All ages	HKD	Number	2000	19663.7	28871.2	12115.4
DALYs	Andean Latin America	Female	All ages	HKD	Number	2001	21075.5	30872.6	13073.6
DALYs	Andean Latin America	Female	All ages	HKD	Number	2002	22941.9	33434.8	14194.8
DALYs	Andean Latin America	Female	All ages	HKD	Number	2003	24285.1	35562.7	14905.3
DALYs	Andean Latin America	Female	All ages	HKD	Number	2004	24696.9	36191.4	15137.3
DALYs	Andean Latin America	Female	All ages	HKD	Number	2005	25917	37850.3	15858.2
DALYs	Andean Latin America	Female	All ages	HKD	Number	2006	26630.4	38911.6	16336.3
DALYs	Andean Latin America	Female	All ages	HKD	Number	2007	27626.8	40310.7	17104.8
DALYs	Andean Latin America	Female	All ages	HKD	Number	2008	29115.4	42586.9	17870.7
DALYs	Andean Latin America	Female	All ages	HKD	Number	2009	31563.6	46468	19360.6
DALYs	Andean Latin America	Female	All ages	HKD	Number	2010	32794.8	48322.6	20220
DALYs	Andean Latin America	Female	All ages	HKD	Number	2011	33802.5	49550.1	20914.1
DALYs	Andean Latin America	Female	All ages	HKD	Number	2012	35684.3	51790.6	22110
DALYs	Andean Latin America	Female	All ages	HKD	Number	2013	36343.1	53053.3	22696.5
DALYs	Andean Latin America	Female	All ages	HKD	Number	2014	35986.8	52261.4	22442
DALYs	Andean Latin America	Female	All ages	HKD	Number	2015	36189.1	52770.5	22432.3
DALYs	Andean Latin America	Female	All ages	HKD	Number	2016	37766.4	55204	23363
DALYs	Andean Latin America	Female	All ages	HKD	Number	2017	40658.2	59939.2	25181.8
DALYs	Andean Latin America	Female	All ages	HKD	Number	2018	42779.2	63296.7	26181.8
DALYs	Andean Latin America	Female	All ages	HKD	Number	2019	45726.5	67859.1	27643.4
DALYs	Andean Latin America	Female	All ages	HKD	Number	2020	45708.8	68545.8	27088.5
DALYs	Andean Latin America	Female	All ages	HKD	Number	2021	45780.7	69352.7	27112.7
DALYs	Andean Latin America	Male	All ages	HKD	Number	1990	13692.4	19933.5	8634.27
DALYs	Andean Latin America	Male	All ages	HKD	Number	1991	13753.2	20053.9	8735.44
DALYs	Andean Latin America	Male	All ages	HKD	Number	1992	14496.3	21148.1	9151.11
DALYs	Andean Latin America	Male	All ages	HKD	Number	1993	15342.1	22337.7	9681.48
DALYs	Andean Latin America	Male	All ages	HKD	Number	1994	16385.8	23817.5	10412.1
DALYs	Andean Latin America	Male	All ages	HKD	Number	1995	17282.5	25000.6	10879.4
DALYs	Andean Latin America	Male	All ages	HKD	Number	1996	18183.6	26127.6	11473.8
DALYs	Andean Latin America	Male	All ages	HKD	Number	1997	19481.5	27794.3	12310.1
DALYs	Andean Latin America	Male	All ages	HKD	Number	1998	21620	30918.3	13737.1
DALYs	Andean Latin America	Male	All ages	HKD	Number	1999	22552.7	32312.8	14466.5
DALYs	Andean Latin America	Male	All ages	HKD	Number	2000	24909.8	35498.7	15864.7
DALYs	Andean Latin America	Male	All ages	HKD	Number	2001	26650.2	37812.7	17005.2
DALYs	Andean Latin America	Male	All ages	HKD	Number	2002	28460.7	40272.6	18060
DALYs	Andean Latin America	Male	All ages	HKD	Number	2003	30209.4	43254.4	19003.6
DALYs	Andean Latin America	Male	All ages	HKD	Number	2004	31255.8	45058.8	19638.8
DALYs	Andean Latin America	Male	All ages	HKD	Number	2005	32635.3	46930.8	20517
DALYs	Andean Latin America	Male	All ages	HKD	Number	2006	34080.5	48778.8	21789.3
DALYs	Andean Latin America	Male	All ages	HKD	Number	2007	35911.1	51691.9	22808.3
DALYs	Andean Latin America	Male	All ages	HKD	Number	2008	37551.3	53951.6	23891
DALYs	Andean Latin America	Male	All ages	HKD	Number	2009	40107	57609.1	25629.6
DALYs	Andean Latin America	Male	All ages	HKD	Number	2010	41200	59034.2	26295.6
DALYs	Andean Latin America	Male	All ages	HKD	Number	2011	42718.4	60717	27257.5
DALYs	Andean Latin America	Male	All ages	HKD	Number	2012	43776.4	62408.2	27799.1
DALYs	Andean Latin America	Male	All ages	HKD	Number	2013	44201.9	63625.3	28243.9
DALYs	Andean Latin America	Male	All ages	HKD	Number	2014	43673	62649.6	28047.4
DALYs	Andean Latin America	Male	All ages	HKD	Number	2015	44729.2	64671.6	28888.2
DALYs	Andean Latin America	Male	All ages	HKD	Number	2016	46610.5	67570.2	30076.8
DALYs	Andean Latin America	Male	All ages	HKD	Number	2017	48849.9	70386.9	31293.1
DALYs	Andean Latin America	Male	All ages	HKD	Number	2018	50780.7	73804	32090.7
DALYs	Andean Latin America	Male	All ages	HKD	Number	2019	54072.6	79451.6	33456.7
DALYs	Andean Latin America	Male	All ages	HKD	Number	2020	54023.8	79110	33311
DALYs	Andean Latin America	Male	All ages	HKD	Number	2021	53519.3	79833.4	32290.9
DALYs	Australasia	Both	All ages	HKD	Number	1990	5993.79	7513.81	4657.91
DALYs	Australasia	Both	All ages	HKD	Number	1991	6196.27	7669.86	4904.03
DALYs	Australasia	Both	All ages	HKD	Number	1992	6482.98	7971.64	5160.12
DALYs	Australasia	Both	All ages	HKD	Number	1993	6896.83	8397.73	5546.38
DALYs	Australasia	Both	All ages	HKD	Number	1994	7076.05	8589.55	5661.63
DALYs	Australasia	Both	All ages	HKD	Number	1995	7402.14	8963.83	5977.46
DALYs	Australasia	Both	All ages	HKD	Number	1996	7805.85	9332.7	6310.45
DALYs	Australasia	Both	All ages	HKD	Number	1997	7987.95	9550.76	6520.92
DALYs	Australasia	Both	All ages	HKD	Number	1998	8617.74	10155.5	7067.67
DALYs	Australasia	Both	All ages	HKD	Number	1999	9065.26	10659.8	7457.35
DALYs	Australasia	Both	All ages	HKD	Number	2000	10023.5	11796.6	8273.91
DALYs	Australasia	Both	All ages	HKD	Number	2001	10548.5	12365.2	8735.09
DALYs	Australasia	Both	All ages	HKD	Number	2002	11053.4	12959.6	9110.15
DALYs	Australasia	Both	All ages	HKD	Number	2003	11238.6	13144.1	9244.71
DALYs	Australasia	Both	All ages	HKD	Number	2004	11537.8	13462.9	9516.5
DALYs	Australasia	Both	All ages	HKD	Number	2005	12048.5	14062.4	9896.39
DALYs	Australasia	Both	All ages	HKD	Number	2006	12951.6	15094.3	10632.7
DALYs	Australasia	Both	All ages	HKD	Number	2007	14110	16467.5	11502.3
DALYs	Australasia	Both	All ages	HKD	Number	2008	14775.3	17312.3	12050.4
DALYs	Australasia	Both	All ages	HKD	Number	2009	15188.5	17832.3	12280.7
DALYs	Australasia	Both	All ages	HKD	Number	2010	15190	17886.1	12219
DALYs	Australasia	Both	All ages	HKD	Number	2011	15699.6	18720.2	12549.5
DALYs	Australasia	Both	All ages	HKD	Number	2012	16498.4	20236.4	12915.1
DALYs	Australasia	Both	All ages	HKD	Number	2013	17954.5	22903.2	13448.5
DALYs	Australasia	Both	All ages	HKD	Number	2014	18751.8	25413.1	13205.3
DALYs	Australasia	Both	All ages	HKD	Number	2015	19512.5	27514.6	12806.5
DALYs	Australasia	Both	All ages	HKD	Number	2016	19725.9	27886.8	12903.9
DALYs	Australasia	Both	All ages	HKD	Number	2017	19964.7	28162.2	13045.8
DALYs	Australasia	Both	All ages	HKD	Number	2018	19062.9	26781.1	12513.8
DALYs	Australasia	Both	All ages	HKD	Number	2019	19727.4	27815.6	13010.5
DALYs	Australasia	Both	All ages	HKD	Number	2020	19182.5	27156.2	12576.8
DALYs	Australasia	Both	All ages	HKD	Number	2021	20755.8	29282.3	13627.8
DALYs	Australasia	Female	All ages	HKD	Number	1990	3009.44	3969.55	2208.89
DALYs	Australasia	Female	All ages	HKD	Number	1991	3103.43	4026.83	2307.9
DALYs	Australasia	Female	All ages	HKD	Number	1992	3219.38	4116.77	2414.63
DALYs	Australasia	Female	All ages	HKD	Number	1993	3379.23	4269.46	2563.21
DALYs	Australasia	Female	All ages	HKD	Number	1994	3464.28	4364.04	2637.59
DALYs	Australasia	Female	All ages	HKD	Number	1995	3657.11	4601.36	2791.37
DALYs	Australasia	Female	All ages	HKD	Number	1996	3874.98	4814.7	2983.37
DALYs	Australasia	Female	All ages	HKD	Number	1997	3930.34	4873.71	3043.27
DALYs	Australasia	Female	All ages	HKD	Number	1998	4200.5	5158.6	3269.93
DALYs	Australasia	Female	All ages	HKD	Number	1999	4423.72	5398.11	3457.14
DALYs	Australasia	Female	All ages	HKD	Number	2000	4894.35	5980.89	3803.73
DALYs	Australasia	Female	All ages	HKD	Number	2001	5082.21	6215.28	3982.5
DALYs	Australasia	Female	All ages	HKD	Number	2002	5390.76	6558.85	4180.08
DALYs	Australasia	Female	All ages	HKD	Number	2003	5386.31	6523.14	4181.97
DALYs	Australasia	Female	All ages	HKD	Number	2004	5493.8	6673.34	4269.15
DALYs	Australasia	Female	All ages	HKD	Number	2005	5761.62	6977.34	4482.05
DALYs	Australasia	Female	All ages	HKD	Number	2006	6205.46	7522.97	4807.71
DALYs	Australasia	Female	All ages	HKD	Number	2007	6819.32	8278.46	5260.67
DALYs	Australasia	Female	All ages	HKD	Number	2008	7101.99	8648.19	5446.69
DALYs	Australasia	Female	All ages	HKD	Number	2009	7357.32	8975.72	5664.12
DALYs	Australasia	Female	All ages	HKD	Number	2010	7334.61	9012.66	5589.32
DALYs	Australasia	Female	All ages	HKD	Number	2011	7456.66	9268.99	5622.62
DALYs	Australasia	Female	All ages	HKD	Number	2012	7712.24	9857.49	5691.23
DALYs	Australasia	Female	All ages	HKD	Number	2013	8396.81	11145.6	5912.95
DALYs	Australasia	Female	All ages	HKD	Number	2014	8837.94	12278.3	5905.89
DALYs	Australasia	Female	All ages	HKD	Number	2015	9162.69	13288.7	5840.66
DALYs	Australasia	Female	All ages	HKD	Number	2016	9243.73	13372	5845.99
DALYs	Australasia	Female	All ages	HKD	Number	2017	9289.24	13526.2	5920.88
DALYs	Australasia	Female	All ages	HKD	Number	2018	8943.32	12973.5	5685.03
DALYs	Australasia	Female	All ages	HKD	Number	2019	9159.93	13357.2	5830.8
DALYs	Australasia	Female	All ages	HKD	Number	2020	8802.31	12873.2	5536.51
DALYs	Australasia	Female	All ages	HKD	Number	2021	9491.89	13784.9	6000
DALYs	Australasia	Male	All ages	HKD	Number	1990	2984.36	3673.45	2365.57
DALYs	Australasia	Male	All ages	HKD	Number	1991	3092.84	3788.04	2481.28
DALYs	Australasia	Male	All ages	HKD	Number	1992	3263.6	3952.14	2624.35
DALYs	Australasia	Male	All ages	HKD	Number	1993	3517.6	4254.39	2854.39
DALYs	Australasia	Male	All ages	HKD	Number	1994	3611.77	4375.78	2943.33
DALYs	Australasia	Male	All ages	HKD	Number	1995	3745.03	4559.15	3035.87
DALYs	Australasia	Male	All ages	HKD	Number	1996	3930.87	4745.96	3218.34
DALYs	Australasia	Male	All ages	HKD	Number	1997	4057.62	4845.77	3368.43
DALYs	Australasia	Male	All ages	HKD	Number	1998	4417.24	5226.59	3687.42
DALYs	Australasia	Male	All ages	HKD	Number	1999	4641.54	5455.71	3868.84
DALYs	Australasia	Male	All ages	HKD	Number	2000	5129.14	6038.68	4269.24
DALYs	Australasia	Male	All ages	HKD	Number	2001	5466.28	6432.73	4575.3
DALYs	Australasia	Male	All ages	HKD	Number	2002	5662.64	6629.79	4734.69
DALYs	Australasia	Male	All ages	HKD	Number	2003	5852.28	6862.27	4884.69
DALYs	Australasia	Male	All ages	HKD	Number	2004	6044.04	7110.18	5075.91
DALYs	Australasia	Male	All ages	HKD	Number	2005	6286.85	7390.3	5220.03
DALYs	Australasia	Male	All ages	HKD	Number	2006	6746.16	7926.91	5626.44
DALYs	Australasia	Male	All ages	HKD	Number	2007	7290.67	8587.14	6054.35
DALYs	Australasia	Male	All ages	HKD	Number	2008	7673.34	9026.38	6377.33
DALYs	Australasia	Male	All ages	HKD	Number	2009	7831.16	9195.37	6454.05
DALYs	Australasia	Male	All ages	HKD	Number	2010	7855.41	9306.61	6460.32
DALYs	Australasia	Male	All ages	HKD	Number	2011	8242.93	9837.52	6736.64
DALYs	Australasia	Male	All ages	HKD	Number	2012	8786.2	10715.5	6959.42
DALYs	Australasia	Male	All ages	HKD	Number	2013	9557.68	12099.7	7267.24
DALYs	Australasia	Male	All ages	HKD	Number	2014	9913.89	13228.9	7030.06
DALYs	Australasia	Male	All ages	HKD	Number	2015	10349.9	14433	6829.57
DALYs	Australasia	Male	All ages	HKD	Number	2016	10482.2	14645.7	6927.44
DALYs	Australasia	Male	All ages	HKD	Number	2017	10675.4	14854.6	7079.36
DALYs	Australasia	Male	All ages	HKD	Number	2018	10119.6	14029.5	6694.62
DALYs	Australasia	Male	All ages	HKD	Number	2019	10567.4	14702.6	6969.88
DALYs	Australasia	Male	All ages	HKD	Number	2020	10380.2	14481.2	6814
DALYs	Australasia	Male	All ages	HKD	Number	2021	11263.9	15688.1	7482.9
DALYs	Caribbean	Both	All ages	HKD	Number	1990	19205.9	27110.6	12655.3
DALYs	Caribbean	Both	All ages	HKD	Number	1991	19334.8	27435.1	12726.5
DALYs	Caribbean	Both	All ages	HKD	Number	1992	19792.2	28161.9	12962.4
DALYs	Caribbean	Both	All ages	HKD	Number	1993	20349.4	28937.7	13328.2
DALYs	Caribbean	Both	All ages	HKD	Number	1994	19933.6	28389.8	13114.1
DALYs	Caribbean	Both	All ages	HKD	Number	1995	20399.5	29103.6	13418.1
DALYs	Caribbean	Both	All ages	HKD	Number	1996	21480.1	30804.2	14093.5
DALYs	Caribbean	Both	All ages	HKD	Number	1997	22323.6	31944.3	14567.6
DALYs	Caribbean	Both	All ages	HKD	Number	1998	23361.5	33252.2	15251.2
DALYs	Caribbean	Both	All ages	HKD	Number	1999	24952.2	35479.8	16396.6
DALYs	Caribbean	Both	All ages	HKD	Number	2000	26672.3	37990.1	17451
DALYs	Caribbean	Both	All ages	HKD	Number	2001	28533.9	40599.1	18728.5
DALYs	Caribbean	Both	All ages	HKD	Number	2002	28355	40539.7	18575.3
DALYs	Caribbean	Both	All ages	HKD	Number	2003	29660.8	42373.2	19443.5
DALYs	Caribbean	Both	All ages	HKD	Number	2004	30772.2	44027	20247.5
DALYs	Caribbean	Both	All ages	HKD	Number	2005	32080.1	45704.1	21008.6
DALYs	Caribbean	Both	All ages	HKD	Number	2006	33935.5	48506.1	22209.3
DALYs	Caribbean	Both	All ages	HKD	Number	2007	34757.3	49435	22690.1
DALYs	Caribbean	Both	All ages	HKD	Number	2008	35136.4	50382.8	22924.7
DALYs	Caribbean	Both	All ages	HKD	Number	2009	37403.9	53186.4	24289.5
DALYs	Caribbean	Both	All ages	HKD	Number	2010	38591	54701.9	25087.3
DALYs	Caribbean	Both	All ages	HKD	Number	2011	40744.3	57116.7	27018.5
DALYs	Caribbean	Both	All ages	HKD	Number	2012	42143.9	58528.3	28436.1
DALYs	Caribbean	Both	All ages	HKD	Number	2013	44289.6	60732.9	30432.7
DALYs	Caribbean	Both	All ages	HKD	Number	2014	45676.5	62448.9	31733.7
DALYs	Caribbean	Both	All ages	HKD	Number	2015	47153	64241.7	32826.6
DALYs	Caribbean	Both	All ages	HKD	Number	2016	49241.7	66801.6	34479.7
DALYs	Caribbean	Both	All ages	HKD	Number	2017	51078.5	69356	35893.6
DALYs	Caribbean	Both	All ages	HKD	Number	2018	52348.9	71328.7	36479.4
DALYs	Caribbean	Both	All ages	HKD	Number	2019	54243.7	74234.3	37581.5
DALYs	Caribbean	Both	All ages	HKD	Number	2020	56140.9	76410.6	38561.6
DALYs	Caribbean	Both	All ages	HKD	Number	2021	56664.8	78231	38831.3
DALYs	Caribbean	Female	All ages	HKD	Number	1990	6426.49	9642.91	4054.99
DALYs	Caribbean	Female	All ages	HKD	Number	1991	6591.48	9871.37	4143.5
DALYs	Caribbean	Female	All ages	HKD	Number	1992	6736.9	10096.5	4242.98
DALYs	Caribbean	Female	All ages	HKD	Number	1993	6990.64	10456.3	4419.37
DALYs	Caribbean	Female	All ages	HKD	Number	1994	6728.5	10100.8	4248.18
DALYs	Caribbean	Female	All ages	HKD	Number	1995	6890.74	10301	4344.6
DALYs	Caribbean	Female	All ages	HKD	Number	1996	7494.46	11257.2	4707.59
DALYs	Caribbean	Female	All ages	HKD	Number	1997	7838.17	11864.9	4894.6
DALYs	Caribbean	Female	All ages	HKD	Number	1998	8239.93	12453	5115.26
DALYs	Caribbean	Female	All ages	HKD	Number	1999	8891.89	13343.5	5540.87
DALYs	Caribbean	Female	All ages	HKD	Number	2000	9887.74	14770.6	6173.46
DALYs	Caribbean	Female	All ages	HKD	Number	2001	10684.6	15882.9	6693.47
DALYs	Caribbean	Female	All ages	HKD	Number	2002	10577.3	15798.6	6615.97
DALYs	Caribbean	Female	All ages	HKD	Number	2003	11160.2	16715.7	6978.75
DALYs	Caribbean	Female	All ages	HKD	Number	2004	11791.5	17601.9	7361.55
DALYs	Caribbean	Female	All ages	HKD	Number	2005	12219.4	18268.6	7639.54
DALYs	Caribbean	Female	All ages	HKD	Number	2006	12986.8	19370.1	8102.29
DALYs	Caribbean	Female	All ages	HKD	Number	2007	13276.3	19824.8	8257.86
DALYs	Caribbean	Female	All ages	HKD	Number	2008	13411.8	20020	8321.35
DALYs	Caribbean	Female	All ages	HKD	Number	2009	13903	20682.4	8631.06
DALYs	Caribbean	Female	All ages	HKD	Number	2010	14634.9	21790.4	9037.2
DALYs	Caribbean	Female	All ages	HKD	Number	2011	15279	22642	9615.97
DALYs	Caribbean	Female	All ages	HKD	Number	2012	15913.1	23380	10219.2
DALYs	Caribbean	Female	All ages	HKD	Number	2013	16641.2	24222.5	10890
DALYs	Caribbean	Female	All ages	HKD	Number	2014	17287.6	24929.2	11456.5
DALYs	Caribbean	Female	All ages	HKD	Number	2015	17662.9	25600.3	11686.8
DALYs	Caribbean	Female	All ages	HKD	Number	2016	18450.4	26680.1	12259.7
DALYs	Caribbean	Female	All ages	HKD	Number	2017	19041.4	27716.4	12594.6
DALYs	Caribbean	Female	All ages	HKD	Number	2018	19598.6	28699.1	12834.1
DALYs	Caribbean	Female	All ages	HKD	Number	2019	20534.5	30088.3	13455.7
DALYs	Caribbean	Female	All ages	HKD	Number	2020	21063.3	30904.8	13733.8
DALYs	Caribbean	Female	All ages	HKD	Number	2021	21622.9	32190.5	13984.2
DALYs	Caribbean	Male	All ages	HKD	Number	1990	12779.4	18276.7	8537.12
DALYs	Caribbean	Male	All ages	HKD	Number	1991	12743.3	18325.2	8502.73
DALYs	Caribbean	Male	All ages	HKD	Number	1992	13055.3	18807.9	8660.69
DALYs	Caribbean	Male	All ages	HKD	Number	1993	13358.8	19277.2	8867.91
DALYs	Caribbean	Male	All ages	HKD	Number	1994	13205.1	18977.2	8791.22
DALYs	Caribbean	Male	All ages	HKD	Number	1995	13508.7	19582.2	8952.85
DALYs	Caribbean	Male	All ages	HKD	Number	1996	13985.6	20275.7	9302.54
DALYs	Caribbean	Male	All ages	HKD	Number	1997	14485.4	20906.2	9661.82
DALYs	Caribbean	Male	All ages	HKD	Number	1998	15121.6	21698.6	10055.3
DALYs	Caribbean	Male	All ages	HKD	Number	1999	16060.3	22890.4	10682.9
DALYs	Caribbean	Male	All ages	HKD	Number	2000	16784.6	24084.2	11156.2
DALYs	Caribbean	Male	All ages	HKD	Number	2001	17849.3	25590.7	11935.5
DALYs	Caribbean	Male	All ages	HKD	Number	2002	17777.6	25561.3	11861
DALYs	Caribbean	Male	All ages	HKD	Number	2003	18500.6	26502.8	12352.2
DALYs	Caribbean	Male	All ages	HKD	Number	2004	18980.7	27259.4	12678
DALYs	Caribbean	Male	All ages	HKD	Number	2005	19860.7	28464.1	13249.8
DALYs	Caribbean	Male	All ages	HKD	Number	2006	20948.8	30130.7	14000.4
DALYs	Caribbean	Male	All ages	HKD	Number	2007	21480.9	30831.6	14315.5
DALYs	Caribbean	Male	All ages	HKD	Number	2008	21724.5	31178.1	14461.1
DALYs	Caribbean	Male	All ages	HKD	Number	2009	23500.9	33592	15592.7
DALYs	Caribbean	Male	All ages	HKD	Number	2010	23956.1	34166.9	15843.9
DALYs	Caribbean	Male	All ages	HKD	Number	2011	25465.4	35887.1	17136.8
DALYs	Caribbean	Male	All ages	HKD	Number	2012	26230.8	36594.6	17937.3
DALYs	Caribbean	Male	All ages	HKD	Number	2013	27648.3	37860.2	19278.7
DALYs	Caribbean	Male	All ages	HKD	Number	2014	28389	38546.9	19939.4
DALYs	Caribbean	Male	All ages	HKD	Number	2015	29490.1	39909.6	20680.3
DALYs	Caribbean	Male	All ages	HKD	Number	2016	30791.2	41617.6	21738.1
DALYs	Caribbean	Male	All ages	HKD	Number	2017	32037.1	43400.9	22749.9
DALYs	Caribbean	Male	All ages	HKD	Number	2018	32750.3	44434.2	23087.5
DALYs	Caribbean	Male	All ages	HKD	Number	2019	33709.2	46121.6	23651.8
DALYs	Caribbean	Male	All ages	HKD	Number	2020	35077.5	47600.9	24465.3
DALYs	Caribbean	Male	All ages	HKD	Number	2021	35041.9	47722.2	24484.7
DALYs	Central Asia	Both	All ages	HKD	Number	1990	6129.14	8652.69	4131.05
DALYs	Central Asia	Both	All ages	HKD	Number	1991	6568.69	9187.27	4436.15
DALYs	Central Asia	Both	All ages	HKD	Number	1992	6831.13	9565.77	4631.2
DALYs	Central Asia	Both	All ages	HKD	Number	1993	7036.01	9783.6	4803.27
DALYs	Central Asia	Both	All ages	HKD	Number	1994	7139.85	9891.15	4842.25
DALYs	Central Asia	Both	All ages	HKD	Number	1995	7238.21	10076.6	4936.89
DALYs	Central Asia	Both	All ages	HKD	Number	1996	7421.22	10318.3	5044.58
DALYs	Central Asia	Both	All ages	HKD	Number	1997	7545.58	10465.3	5109.45
DALYs	Central Asia	Both	All ages	HKD	Number	1998	7784.06	10828.3	5284.27
DALYs	Central Asia	Both	All ages	HKD	Number	1999	8100.65	11259.7	5512.16
DALYs	Central Asia	Both	All ages	HKD	Number	2000	8207.62	11434.9	5601.44
DALYs	Central Asia	Both	All ages	HKD	Number	2001	8424.78	11667.1	5743.69
DALYs	Central Asia	Both	All ages	HKD	Number	2002	8595.67	11874.3	5826.37
DALYs	Central Asia	Both	All ages	HKD	Number	2003	8910.62	12307.1	6094.98
DALYs	Central Asia	Both	All ages	HKD	Number	2004	9439.22	13071.8	6471.87
DALYs	Central Asia	Both	All ages	HKD	Number	2005	9653.23	13295.1	6578.99
DALYs	Central Asia	Both	All ages	HKD	Number	2006	9638.62	13313.4	6575.8
DALYs	Central Asia	Both	All ages	HKD	Number	2007	9769.91	13465	6709.51
DALYs	Central Asia	Both	All ages	HKD	Number	2008	9885.85	13541.1	6816.6
DALYs	Central Asia	Both	All ages	HKD	Number	2009	10086.4	13857.4	6932.19
DALYs	Central Asia	Both	All ages	HKD	Number	2010	10256.5	14054.4	7060.87
DALYs	Central Asia	Both	All ages	HKD	Number	2011	10559.1	14558.8	7327.19
DALYs	Central Asia	Both	All ages	HKD	Number	2012	10502.9	14398.8	7280.12
DALYs	Central Asia	Both	All ages	HKD	Number	2013	10509.5	14374	7277.29
DALYs	Central Asia	Both	All ages	HKD	Number	2014	10870.5	14898.8	7517.57
DALYs	Central Asia	Both	All ages	HKD	Number	2015	11341.3	15487.2	7824.45
DALYs	Central Asia	Both	All ages	HKD	Number	2016	12164.6	16696	8379.96
DALYs	Central Asia	Both	All ages	HKD	Number	2017	12600.1	17115.3	8651.94
DALYs	Central Asia	Both	All ages	HKD	Number	2018	12842.9	17604.7	8841.44
DALYs	Central Asia	Both	All ages	HKD	Number	2019	13392.1	18254.5	9142.76
DALYs	Central Asia	Both	All ages	HKD	Number	2020	13803.2	18947.7	9459.59
DALYs	Central Asia	Both	All ages	HKD	Number	2021	14116.3	19652.2	9602.33
DALYs	Central Asia	Female	All ages	HKD	Number	1990	3660.24	5210.49	2451.49
DALYs	Central Asia	Female	All ages	HKD	Number	1991	3888.67	5467.51	2616.57
DALYs	Central Asia	Female	All ages	HKD	Number	1992	4016.38	5655.87	2676.49
DALYs	Central Asia	Female	All ages	HKD	Number	1993	4123.77	5812.69	2787.16
DALYs	Central Asia	Female	All ages	HKD	Number	1994	4184.36	5860.47	2827.43
DALYs	Central Asia	Female	All ages	HKD	Number	1995	4212.05	5910.04	2848.12
DALYs	Central Asia	Female	All ages	HKD	Number	1996	4278.64	5996.96	2896.76
DALYs	Central Asia	Female	All ages	HKD	Number	1997	4335.73	6026.94	2923.9
DALYs	Central Asia	Female	All ages	HKD	Number	1998	4434.22	6196.42	2996.07
DALYs	Central Asia	Female	All ages	HKD	Number	1999	4560.52	6390.94	3075.31
DALYs	Central Asia	Female	All ages	HKD	Number	2000	4577.8	6397.52	3122.42
DALYs	Central Asia	Female	All ages	HKD	Number	2001	4690.89	6532.23	3201.67
DALYs	Central Asia	Female	All ages	HKD	Number	2002	4754.77	6610.21	3237.39
DALYs	Central Asia	Female	All ages	HKD	Number	2003	4827.26	6690.66	3275.76
DALYs	Central Asia	Female	All ages	HKD	Number	2004	4968.78	6933.98	3380.19
DALYs	Central Asia	Female	All ages	HKD	Number	2005	5019.08	6947.59	3435.3
DALYs	Central Asia	Female	All ages	HKD	Number	2006	4976.87	6878.26	3431.2
DALYs	Central Asia	Female	All ages	HKD	Number	2007	5024.66	6903.58	3444.36
DALYs	Central Asia	Female	All ages	HKD	Number	2008	5056.87	6945.95	3501.29
DALYs	Central Asia	Female	All ages	HKD	Number	2009	5158.71	7121.39	3560.37
DALYs	Central Asia	Female	All ages	HKD	Number	2010	5232.14	7231.15	3602.83
DALYs	Central Asia	Female	All ages	HKD	Number	2011	5363.76	7387.49	3733.49
DALYs	Central Asia	Female	All ages	HKD	Number	2012	5387.7	7443.17	3723.45
DALYs	Central Asia	Female	All ages	HKD	Number	2013	5430.62	7492.02	3751.92
DALYs	Central Asia	Female	All ages	HKD	Number	2014	5593.37	7713.67	3864.34
DALYs	Central Asia	Female	All ages	HKD	Number	2015	5803.45	8005.98	3950.88
DALYs	Central Asia	Female	All ages	HKD	Number	2016	6189.3	8539	4244.86
DALYs	Central Asia	Female	All ages	HKD	Number	2017	6383.05	8782.83	4382.75
DALYs	Central Asia	Female	All ages	HKD	Number	2018	6541.97	9048.63	4468.46
DALYs	Central Asia	Female	All ages	HKD	Number	2019	6780.77	9338.07	4614.71
DALYs	Central Asia	Female	All ages	HKD	Number	2020	6969.63	9691.65	4738.8
DALYs	Central Asia	Female	All ages	HKD	Number	2021	7143.96	9977.87	4838.52
DALYs	Central Asia	Male	All ages	HKD	Number	1990	2468.9	3509.44	1622.23
DALYs	Central Asia	Male	All ages	HKD	Number	1991	2680.02	3747.35	1789.9
DALYs	Central Asia	Male	All ages	HKD	Number	1992	2814.75	3926.55	1892.39
DALYs	Central Asia	Male	All ages	HKD	Number	1993	2912.24	4037.11	1956.36
DALYs	Central Asia	Male	All ages	HKD	Number	1994	2955.49	4142.24	1965.08
DALYs	Central Asia	Male	All ages	HKD	Number	1995	3026.16	4225.62	2036.07
DALYs	Central Asia	Male	All ages	HKD	Number	1996	3142.58	4387.97	2128.84
DALYs	Central Asia	Male	All ages	HKD	Number	1997	3209.85	4472.11	2150.73
DALYs	Central Asia	Male	All ages	HKD	Number	1998	3349.84	4685.79	2252.95
DALYs	Central Asia	Male	All ages	HKD	Number	1999	3540.13	4908.61	2394.47
DALYs	Central Asia	Male	All ages	HKD	Number	2000	3629.82	5082.65	2428.31
DALYs	Central Asia	Male	All ages	HKD	Number	2001	3733.89	5239.06	2505.57
DALYs	Central Asia	Male	All ages	HKD	Number	2002	3840.9	5351.09	2577.77
DALYs	Central Asia	Male	All ages	HKD	Number	2003	4083.36	5671.86	2779.3
DALYs	Central Asia	Male	All ages	HKD	Number	2004	4470.44	6242.89	3006.33
DALYs	Central Asia	Male	All ages	HKD	Number	2005	4634.15	6487.34	3085.3
DALYs	Central Asia	Male	All ages	HKD	Number	2006	4661.75	6526.81	3088.11
DALYs	Central Asia	Male	All ages	HKD	Number	2007	4745.25	6634.69	3192.08
DALYs	Central Asia	Male	All ages	HKD	Number	2008	4828.98	6698.96	3283.4
DALYs	Central Asia	Male	All ages	HKD	Number	2009	4927.69	6828.6	3336.69
DALYs	Central Asia	Male	All ages	HKD	Number	2010	5024.31	6942.97	3385.73
DALYs	Central Asia	Male	All ages	HKD	Number	2011	5195.36	7212.4	3545.95
DALYs	Central Asia	Male	All ages	HKD	Number	2012	5115.24	7042.35	3506.57
DALYs	Central Asia	Male	All ages	HKD	Number	2013	5078.88	7018.7	3469.71
DALYs	Central Asia	Male	All ages	HKD	Number	2014	5277.09	7298.94	3606.4
DALYs	Central Asia	Male	All ages	HKD	Number	2015	5537.9	7650.28	3766.49
DALYs	Central Asia	Male	All ages	HKD	Number	2016	5975.32	8250.29	4037.33
DALYs	Central Asia	Male	All ages	HKD	Number	2017	6217.04	8597.36	4226.31
DALYs	Central Asia	Male	All ages	HKD	Number	2018	6300.93	8705.39	4285.09
DALYs	Central Asia	Male	All ages	HKD	Number	2019	6611.3	9146.13	4460.09
DALYs	Central Asia	Male	All ages	HKD	Number	2020	6833.58	9560.29	4583.54
DALYs	Central Asia	Male	All ages	HKD	Number	2021	6972.31	9814.86	4647.26
DALYs	Central Europe	Both	All ages	HKD	Number	1990	42025.9	57763.8	29029.8
DALYs	Central Europe	Both	All ages	HKD	Number	1991	40614.4	55443.9	28050.6
DALYs	Central Europe	Both	All ages	HKD	Number	1992	38939	53197.2	26911.8
DALYs	Central Europe	Both	All ages	HKD	Number	1993	37246.4	51027.4	25816.7
DALYs	Central Europe	Both	All ages	HKD	Number	1994	37010.1	50732.4	25504
DALYs	Central Europe	Both	All ages	HKD	Number	1995	37912.7	51953.4	26152.8
DALYs	Central Europe	Both	All ages	HKD	Number	1996	38752	53059.6	26910.8
DALYs	Central Europe	Both	All ages	HKD	Number	1997	39850	54095.4	27932.4
DALYs	Central Europe	Both	All ages	HKD	Number	1998	40341.5	54541.9	28546.9
DALYs	Central Europe	Both	All ages	HKD	Number	1999	41907.3	56318.1	29853.5
DALYs	Central Europe	Both	All ages	HKD	Number	2000	43857.6	58772.2	31290.1
DALYs	Central Europe	Both	All ages	HKD	Number	2001	45031.4	60345.1	32185.9
DALYs	Central Europe	Both	All ages	HKD	Number	2002	46567.2	62011.7	33541.8
DALYs	Central Europe	Both	All ages	HKD	Number	2003	48645.5	64703.7	35162.1
DALYs	Central Europe	Both	All ages	HKD	Number	2004	50568.3	67112.6	36569.5
DALYs	Central Europe	Both	All ages	HKD	Number	2005	54183	72049.5	39146.9
DALYs	Central Europe	Both	All ages	HKD	Number	2006	56811.7	75006.2	41357.5
DALYs	Central Europe	Both	All ages	HKD	Number	2007	59426.1	77786.8	43668.1
DALYs	Central Europe	Both	All ages	HKD	Number	2008	61407.6	79746.1	45787.3
DALYs	Central Europe	Both	All ages	HKD	Number	2009	63657.2	81948.4	48036.6
DALYs	Central Europe	Both	All ages	HKD	Number	2010	64723.5	83068.2	49031.3
DALYs	Central Europe	Both	All ages	HKD	Number	2011	66502.4	85165.5	50538.3
DALYs	Central Europe	Both	All ages	HKD	Number	2012	66456.9	84330.9	51007.8
DALYs	Central Europe	Both	All ages	HKD	Number	2013	65389.1	82534.6	50573.4
DALYs	Central Europe	Both	All ages	HKD	Number	2014	65125.7	81592.8	50743.1
DALYs	Central Europe	Both	All ages	HKD	Number	2015	68102.9	85228.6	53069.5
DALYs	Central Europe	Both	All ages	HKD	Number	2016	69913.4	88432.4	53779.5
DALYs	Central Europe	Both	All ages	HKD	Number	2017	71892.9	92262.4	54046.4
DALYs	Central Europe	Both	All ages	HKD	Number	2018	72582.5	95196.2	53273.3
DALYs	Central Europe	Both	All ages	HKD	Number	2019	73437.6	98068.2	52711.5
DALYs	Central Europe	Both	All ages	HKD	Number	2020	74844.1	101037	53247.7
DALYs	Central Europe	Both	All ages	HKD	Number	2021	74211.4	99878	52441.9
DALYs	Central Europe	Female	All ages	HKD	Number	1990	19990	27563.4	13716.7
DALYs	Central Europe	Female	All ages	HKD	Number	1991	19495.3	26848.1	13407.6
DALYs	Central Europe	Female	All ages	HKD	Number	1992	18749.6	25879.9	12908.3
DALYs	Central Europe	Female	All ages	HKD	Number	1993	17987	24830	12385
DALYs	Central Europe	Female	All ages	HKD	Number	1994	17982.6	24872.1	12313.1
DALYs	Central Europe	Female	All ages	HKD	Number	1995	18493	25498.5	12648.2
DALYs	Central Europe	Female	All ages	HKD	Number	1996	18930.3	25950.2	13091.2
DALYs	Central Europe	Female	All ages	HKD	Number	1997	19511.3	26714.4	13503.2
DALYs	Central Europe	Female	All ages	HKD	Number	1998	19734.1	26877.9	13896.6
DALYs	Central Europe	Female	All ages	HKD	Number	1999	20639.5	28026.8	14611
DALYs	Central Europe	Female	All ages	HKD	Number	2000	21524.5	29217.5	15302
DALYs	Central Europe	Female	All ages	HKD	Number	2001	22016.3	29895	15699.6
DALYs	Central Europe	Female	All ages	HKD	Number	2002	22651	30648.4	16160.6
DALYs	Central Europe	Female	All ages	HKD	Number	2003	23551	31615.5	16924.5
DALYs	Central Europe	Female	All ages	HKD	Number	2004	24501.9	32962	17552.7
DALYs	Central Europe	Female	All ages	HKD	Number	2005	26321.5	35242.2	18809.7
DALYs	Central Europe	Female	All ages	HKD	Number	2006	27669.4	36936.8	19974.4
DALYs	Central Europe	Female	All ages	HKD	Number	2007	28844.1	38037.6	21084
DALYs	Central Europe	Female	All ages	HKD	Number	2008	29934	39161.8	22119.6
DALYs	Central Europe	Female	All ages	HKD	Number	2009	31248.7	40623.6	23052.9
DALYs	Central Europe	Female	All ages	HKD	Number	2010	31836	41125.6	23769.5
DALYs	Central Europe	Female	All ages	HKD	Number	2011	32711.1	42170.4	24387.3
DALYs	Central Europe	Female	All ages	HKD	Number	2012	32708.3	42059.4	24620.2
DALYs	Central Europe	Female	All ages	HKD	Number	2013	32266.8	41091.5	24508.6
DALYs	Central Europe	Female	All ages	HKD	Number	2014	32216.2	40845.6	24644.7
DALYs	Central Europe	Female	All ages	HKD	Number	2015	33813.1	42946.1	25835
DALYs	Central Europe	Female	All ages	HKD	Number	2016	34557	44328.1	26184.2
DALYs	Central Europe	Female	All ages	HKD	Number	2017	35678.2	46561.3	26530.1
DALYs	Central Europe	Female	All ages	HKD	Number	2018	36140.9	48398.1	26081.8
DALYs	Central Europe	Female	All ages	HKD	Number	2019	36376	49218.8	25711.6
DALYs	Central Europe	Female	All ages	HKD	Number	2020	37073.3	50902.9	25873.6
DALYs	Central Europe	Female	All ages	HKD	Number	2021	37384.1	51453	26060.7
DALYs	Central Europe	Male	All ages	HKD	Number	1990	22035.8	30491.7	15078.5
DALYs	Central Europe	Male	All ages	HKD	Number	1991	21119.1	29093.9	14557.2
DALYs	Central Europe	Male	All ages	HKD	Number	1992	20189.4	27793.8	13882.1
DALYs	Central Europe	Male	All ages	HKD	Number	1993	19259.4	26573.8	13238
DALYs	Central Europe	Male	All ages	HKD	Number	1994	19027.5	26181.2	12965
DALYs	Central Europe	Male	All ages	HKD	Number	1995	19419.7	26801.2	13397.4
DALYs	Central Europe	Male	All ages	HKD	Number	1996	19821.7	27339.7	13748.9
DALYs	Central Europe	Male	All ages	HKD	Number	1997	20338.7	27865.1	14253.4
DALYs	Central Europe	Male	All ages	HKD	Number	1998	20607.4	28051.2	14578.5
DALYs	Central Europe	Male	All ages	HKD	Number	1999	21267.7	28737.6	15086
DALYs	Central Europe	Male	All ages	HKD	Number	2000	22333.1	30092.2	15879.9
DALYs	Central Europe	Male	All ages	HKD	Number	2001	23015.2	30938.5	16366.5
DALYs	Central Europe	Male	All ages	HKD	Number	2002	23916.2	31985.5	17181.4
DALYs	Central Europe	Male	All ages	HKD	Number	2003	25094.5	33456.7	18116.7
DALYs	Central Europe	Male	All ages	HKD	Number	2004	26066.4	34696.9	18762.3
DALYs	Central Europe	Male	All ages	HKD	Number	2005	27861.5	37289.5	20060.1
DALYs	Central Europe	Male	All ages	HKD	Number	2006	29142.4	38630.9	21141
DALYs	Central Europe	Male	All ages	HKD	Number	2007	30582	40113	22416.1
DALYs	Central Europe	Male	All ages	HKD	Number	2008	31473.6	40829.5	23463.6
DALYs	Central Europe	Male	All ages	HKD	Number	2009	32408.5	41702.9	24416.9
DALYs	Central Europe	Male	All ages	HKD	Number	2010	32887.5	42043.2	24931.6
DALYs	Central Europe	Male	All ages	HKD	Number	2011	33791.3	43307.6	25775.8
DALYs	Central Europe	Male	All ages	HKD	Number	2012	33748.5	42757.1	25959.6
DALYs	Central Europe	Male	All ages	HKD	Number	2013	33122.3	41764.5	25656.4
DALYs	Central Europe	Male	All ages	HKD	Number	2014	32909.4	41228.2	25766.4
DALYs	Central Europe	Male	All ages	HKD	Number	2015	34289.8	42854.6	26820.2
DALYs	Central Europe	Male	All ages	HKD	Number	2016	35356.4	44673.2	27208.9
DALYs	Central Europe	Male	All ages	HKD	Number	2017	36214.7	46321.8	27289.5
DALYs	Central Europe	Male	All ages	HKD	Number	2018	36441.5	47444.7	26830.7
DALYs	Central Europe	Male	All ages	HKD	Number	2019	37061.6	49164.7	26626.6
DALYs	Central Europe	Male	All ages	HKD	Number	2020	37770.8	50565.6	26978.6
DALYs	Central Europe	Male	All ages	HKD	Number	2021	36827.3	49410.4	26195.4
DALYs	Central Latin America	Both	All ages	HKD	Number	1990	70394.2	98729	46750.5
DALYs	Central Latin America	Both	All ages	HKD	Number	1991	74288.9	104502	49175.6
DALYs	Central Latin America	Both	All ages	HKD	Number	1992	77811.3	109623	51473.5
DALYs	Central Latin America	Both	All ages	HKD	Number	1993	80206.1	113131	53104.6
DALYs	Central Latin America	Both	All ages	HKD	Number	1994	83259	117319	55147
DALYs	Central Latin America	Both	All ages	HKD	Number	1995	88077.1	124201	58332
DALYs	Central Latin America	Both	All ages	HKD	Number	1996	93886.1	132025	62025.3
DALYs	Central Latin America	Both	All ages	HKD	Number	1997	101936	143325	67140.1
DALYs	Central Latin America	Both	All ages	HKD	Number	1998	123507	174651	80780.6
DALYs	Central Latin America	Both	All ages	HKD	Number	1999	136085	192783	88532
DALYs	Central Latin America	Both	All ages	HKD	Number	2000	150512	213636	97573.4
DALYs	Central Latin America	Both	All ages	HKD	Number	2001	160786	228512	104217
DALYs	Central Latin America	Both	All ages	HKD	Number	2002	168245	239267	109229
DALYs	Central Latin America	Both	All ages	HKD	Number	2003	179948	255505	116875
DALYs	Central Latin America	Both	All ages	HKD	Number	2004	188955	268926	122675
DALYs	Central Latin America	Both	All ages	HKD	Number	2005	200674	284773	130176
DALYs	Central Latin America	Both	All ages	HKD	Number	2006	217314	308448	140873
DALYs	Central Latin America	Both	All ages	HKD	Number	2007	235645	335457	152321
DALYs	Central Latin America	Both	All ages	HKD	Number	2008	256152	364969	165127
DALYs	Central Latin America	Both	All ages	HKD	Number	2009	267160	380985	172072
DALYs	Central Latin America	Both	All ages	HKD	Number	2010	272807	387926	176060
DALYs	Central Latin America	Both	All ages	HKD	Number	2011	278323	396379	179895
DALYs	Central Latin America	Both	All ages	HKD	Number	2012	289659	412352	187311
DALYs	Central Latin America	Both	All ages	HKD	Number	2013	303993	432443	196533
DALYs	Central Latin America	Both	All ages	HKD	Number	2014	308075	438005	199778
DALYs	Central Latin America	Both	All ages	HKD	Number	2015	322911	458377	209621
DALYs	Central Latin America	Both	All ages	HKD	Number	2016	336677	480488	218329
DALYs	Central Latin America	Both	All ages	HKD	Number	2017	334989	477536	217428
DALYs	Central Latin America	Both	All ages	HKD	Number	2018	321999	457268	208898
DALYs	Central Latin America	Both	All ages	HKD	Number	2019	326004	463060	210386
DALYs	Central Latin America	Both	All ages	HKD	Number	2020	339346	483102	216196
DALYs	Central Latin America	Both	All ages	HKD	Number	2021	353233	505626	223260
DALYs	Central Latin America	Female	All ages	HKD	Number	1990	35127.9	49640	23122
DALYs	Central Latin America	Female	All ages	HKD	Number	1991	36791	51982.2	24248.8
DALYs	Central Latin America	Female	All ages	HKD	Number	1992	38587.4	54603.4	25261.9
DALYs	Central Latin America	Female	All ages	HKD	Number	1993	39621.6	56089.1	25919.9
DALYs	Central Latin America	Female	All ages	HKD	Number	1994	41358.1	58336.7	27067.2
DALYs	Central Latin America	Female	All ages	HKD	Number	1995	43732.4	61861.4	28605.2
DALYs	Central Latin America	Female	All ages	HKD	Number	1996	46554.8	65937.3	30298.8
DALYs	Central Latin America	Female	All ages	HKD	Number	1997	50696.8	72060.1	32888.4
DALYs	Central Latin America	Female	All ages	HKD	Number	1998	62367.6	89060.7	40149.9
DALYs	Central Latin America	Female	All ages	HKD	Number	1999	68836.5	98294.5	44152.5
DALYs	Central Latin America	Female	All ages	HKD	Number	2000	76155.3	108720	48665.2
DALYs	Central Latin America	Female	All ages	HKD	Number	2001	81340.4	116137	52042.9
DALYs	Central Latin America	Female	All ages	HKD	Number	2002	84990.7	121098	54421
DALYs	Central Latin America	Female	All ages	HKD	Number	2003	90730.4	129297	58319.9
DALYs	Central Latin America	Female	All ages	HKD	Number	2004	95196.8	135723	60973.4
DALYs	Central Latin America	Female	All ages	HKD	Number	2005	101146	144622	64735.4
DALYs	Central Latin America	Female	All ages	HKD	Number	2006	109581	156963	70052.6
DALYs	Central Latin America	Female	All ages	HKD	Number	2007	119235	170934	76009.9
DALYs	Central Latin America	Female	All ages	HKD	Number	2008	128634	184232	81994.2
DALYs	Central Latin America	Female	All ages	HKD	Number	2009	134247	192394	85533.6
DALYs	Central Latin America	Female	All ages	HKD	Number	2010	136436	195265	87200.3
DALYs	Central Latin America	Female	All ages	HKD	Number	2011	139271	199774	89146.9
DALYs	Central Latin America	Female	All ages	HKD	Number	2012	144910	207198	92790
DALYs	Central Latin America	Female	All ages	HKD	Number	2013	151299	216118	96687.3
DALYs	Central Latin America	Female	All ages	HKD	Number	2014	153983	219674	98869
DALYs	Central Latin America	Female	All ages	HKD	Number	2015	160799	228969	103256
DALYs	Central Latin America	Female	All ages	HKD	Number	2016	167539	238831	107534
DALYs	Central Latin America	Female	All ages	HKD	Number	2017	166647	237082	107018
DALYs	Central Latin America	Female	All ages	HKD	Number	2018	159325	226264	102390
DALYs	Central Latin America	Female	All ages	HKD	Number	2019	161154	228434	103580
DALYs	Central Latin America	Female	All ages	HKD	Number	2020	169003	242553	107475
DALYs	Central Latin America	Female	All ages	HKD	Number	2021	177419	257346	111565
DALYs	Central Latin America	Male	All ages	HKD	Number	1990	35266.4	49056.9	23500.7
DALYs	Central Latin America	Male	All ages	HKD	Number	1991	37497.9	52172.9	24949.9
DALYs	Central Latin America	Male	All ages	HKD	Number	1992	39223.9	54646.2	26104.9
DALYs	Central Latin America	Male	All ages	HKD	Number	1993	40584.6	56732.5	27036.9
DALYs	Central Latin America	Male	All ages	HKD	Number	1994	41901	58624.3	27873.4
DALYs	Central Latin America	Male	All ages	HKD	Number	1995	44344.6	62074	29505.5
DALYs	Central Latin America	Male	All ages	HKD	Number	1996	47331.3	66171.9	31486.3
DALYs	Central Latin America	Male	All ages	HKD	Number	1997	51239.3	71736.1	33931.6
DALYs	Central Latin America	Male	All ages	HKD	Number	1998	61139.2	86135.4	40282.7
DALYs	Central Latin America	Male	All ages	HKD	Number	1999	67248.5	94954.7	44111.6
DALYs	Central Latin America	Male	All ages	HKD	Number	2000	74356.9	105289	48623.3
DALYs	Central Latin America	Male	All ages	HKD	Number	2001	79445.4	112760	51897.5
DALYs	Central Latin America	Male	All ages	HKD	Number	2002	83254.5	118245	54348.8
DALYs	Central Latin America	Male	All ages	HKD	Number	2003	89217.2	126345	58114.9
DALYs	Central Latin America	Male	All ages	HKD	Number	2004	93758.2	132847	61164.1
DALYs	Central Latin America	Male	All ages	HKD	Number	2005	99528.7	141040	65076.6
DALYs	Central Latin America	Male	All ages	HKD	Number	2006	107733	152848	70313
DALYs	Central Latin America	Male	All ages	HKD	Number	2007	116410	165750	75888
DALYs	Central Latin America	Male	All ages	HKD	Number	2008	127518	181775	82846.1
DALYs	Central Latin America	Male	All ages	HKD	Number	2009	132912	189340	86400.7
DALYs	Central Latin America	Male	All ages	HKD	Number	2010	136371	194097	88566.2
DALYs	Central Latin America	Male	All ages	HKD	Number	2011	139052	197614	90450
DALYs	Central Latin America	Male	All ages	HKD	Number	2012	144748	205557	94376.5
DALYs	Central Latin America	Male	All ages	HKD	Number	2013	152694	217172	99479.8
DALYs	Central Latin America	Male	All ages	HKD	Number	2014	154092	218816	100557
DALYs	Central Latin America	Male	All ages	HKD	Number	2015	162112	230081	106039
DALYs	Central Latin America	Male	All ages	HKD	Number	2016	169138	240749	110171
DALYs	Central Latin America	Male	All ages	HKD	Number	2017	168342	240135	109131
DALYs	Central Latin America	Male	All ages	HKD	Number	2018	162675	230470	105460
DALYs	Central Latin America	Male	All ages	HKD	Number	2019	164850	234703	106354
DALYs	Central Latin America	Male	All ages	HKD	Number	2020	170344	242226	109117
DALYs	Central Latin America	Male	All ages	HKD	Number	2021	175814	253637	111352
DALYs	Central Sub-Saharan Africa	Both	All ages	HKD	Number	1990	33088.2	49319.1	20600.2
DALYs	Central Sub-Saharan Africa	Both	All ages	HKD	Number	1991	34193.7	50821.3	21398.4
DALYs	Central Sub-Saharan Africa	Both	All ages	HKD	Number	1992	35193.6	52124.1	21814.1
DALYs	Central Sub-Saharan Africa	Both	All ages	HKD	Number	1993	36202.3	53440.3	22351.6
DALYs	Central Sub-Saharan Africa	Both	All ages	HKD	Number	1994	37517.4	54763.8	22965.6
DALYs	Central Sub-Saharan Africa	Both	All ages	HKD	Number	1995	38824.7	56795	23704.1
DALYs	Central Sub-Saharan Africa	Both	All ages	HKD	Number	1996	40367.6	58690.4	24732.7
DALYs	Central Sub-Saharan Africa	Both	All ages	HKD	Number	1997	40733	59510.5	25107.9
DALYs	Central Sub-Saharan Africa	Both	All ages	HKD	Number	1998	41741.4	61358.9	25882.4
DALYs	Central Sub-Saharan Africa	Both	All ages	HKD	Number	1999	42492.6	62471.8	26368
DALYs	Central Sub-Saharan Africa	Both	All ages	HKD	Number	2000	43358.6	63855.2	27060.4
DALYs	Central Sub-Saharan Africa	Both	All ages	HKD	Number	2001	43895.3	64529	27465.9
DALYs	Central Sub-Saharan Africa	Both	All ages	HKD	Number	2002	44076.9	64855.5	27624.9
DALYs	Central Sub-Saharan Africa	Both	All ages	HKD	Number	2003	45054.6	67024.5	28125
DALYs	Central Sub-Saharan Africa	Both	All ages	HKD	Number	2004	45524.1	67748.5	28340
DALYs	Central Sub-Saharan Africa	Both	All ages	HKD	Number	2005	45809.9	68425.9	28467.2
DALYs	Central Sub-Saharan Africa	Both	All ages	HKD	Number	2006	46698.7	69753.7	29009.7
DALYs	Central Sub-Saharan Africa	Both	All ages	HKD	Number	2007	47491.6	71062.4	29449.7
DALYs	Central Sub-Saharan Africa	Both	All ages	HKD	Number	2008	48865.9	72712.1	30349.1
DALYs	Central Sub-Saharan Africa	Both	All ages	HKD	Number	2009	50220.6	74583.4	30988.7
DALYs	Central Sub-Saharan Africa	Both	All ages	HKD	Number	2010	51322.6	76333.1	31635.8
DALYs	Central Sub-Saharan Africa	Both	All ages	HKD	Number	2011	53480.3	79972	32858.1
DALYs	Central Sub-Saharan Africa	Both	All ages	HKD	Number	2012	55644.1	83127.4	33950.9
DALYs	Central Sub-Saharan Africa	Both	All ages	HKD	Number	2013	57852	86331.1	35089.3
DALYs	Central Sub-Saharan Africa	Both	All ages	HKD	Number	2014	60014.5	89687.2	36645.2
DALYs	Central Sub-Saharan Africa	Both	All ages	HKD	Number	2015	62391.7	92789.4	38106.9
DALYs	Central Sub-Saharan Africa	Both	All ages	HKD	Number	2016	64975.6	96768.9	39764
DALYs	Central Sub-Saharan Africa	Both	All ages	HKD	Number	2017	67748.5	101290	41421
DALYs	Central Sub-Saharan Africa	Both	All ages	HKD	Number	2018	70702.3	106100	42906.6
DALYs	Central Sub-Saharan Africa	Both	All ages	HKD	Number	2019	73740.6	111193	44386.6
DALYs	Central Sub-Saharan Africa	Both	All ages	HKD	Number	2020	76552	116054	45634.1
DALYs	Central Sub-Saharan Africa	Both	All ages	HKD	Number	2021	79093.9	119950	46931.3
DALYs	Central Sub-Saharan Africa	Female	All ages	HKD	Number	1990	10014.3	15656.2	6077.91
DALYs	Central Sub-Saharan Africa	Female	All ages	HKD	Number	1991	10572.4	16445.3	6449.94
DALYs	Central Sub-Saharan Africa	Female	All ages	HKD	Number	1992	11078.5	17089.8	6749.35
DALYs	Central Sub-Saharan Africa	Female	All ages	HKD	Number	1993	11655.6	17956.9	7030.9
DALYs	Central Sub-Saharan Africa	Female	All ages	HKD	Number	1994	12295.5	18952.7	7326.49
DALYs	Central Sub-Saharan Africa	Female	All ages	HKD	Number	1995	12909.7	19821.9	7659.92
DALYs	Central Sub-Saharan Africa	Female	All ages	HKD	Number	1996	13760.3	21076.8	8175.33
DALYs	Central Sub-Saharan Africa	Female	All ages	HKD	Number	1997	13907	21211	8289.1
DALYs	Central Sub-Saharan Africa	Female	All ages	HKD	Number	1998	14442.5	22191.2	8652.96
DALYs	Central Sub-Saharan Africa	Female	All ages	HKD	Number	1999	14886.4	22870.1	8984.48
DALYs	Central Sub-Saharan Africa	Female	All ages	HKD	Number	2000	15438.8	23589	9355.41
DALYs	Central Sub-Saharan Africa	Female	All ages	HKD	Number	2001	15938.4	24303.5	9707.19
DALYs	Central Sub-Saharan Africa	Female	All ages	HKD	Number	2002	16368.6	24956.9	9946.4
DALYs	Central Sub-Saharan Africa	Female	All ages	HKD	Number	2003	17023.8	25822.9	10314.1
DALYs	Central Sub-Saharan Africa	Female	All ages	HKD	Number	2004	17451.3	26533.5	10500.5
DALYs	Central Sub-Saharan Africa	Female	All ages	HKD	Number	2005	17767.8	27212.4	10700.6
DALYs	Central Sub-Saharan Africa	Female	All ages	HKD	Number	2006	18254.3	28087.8	11039.1
DALYs	Central Sub-Saharan Africa	Female	All ages	HKD	Number	2007	18678.2	28755.8	11191.1
DALYs	Central Sub-Saharan Africa	Female	All ages	HKD	Number	2008	19285.8	29736.4	11572.2
DALYs	Central Sub-Saharan Africa	Female	All ages	HKD	Number	2009	19820.9	30637.9	11887.5
DALYs	Central Sub-Saharan Africa	Female	All ages	HKD	Number	2010	20313.3	31504.8	12116.8
DALYs	Central Sub-Saharan Africa	Female	All ages	HKD	Number	2011	21058.3	32601.3	12607.4
DALYs	Central Sub-Saharan Africa	Female	All ages	HKD	Number	2012	21808.3	33792.5	13063.3
DALYs	Central Sub-Saharan Africa	Female	All ages	HKD	Number	2013	22621.9	35322.1	13388.2
DALYs	Central Sub-Saharan Africa	Female	All ages	HKD	Number	2014	23452.4	36813.8	13863.8
DALYs	Central Sub-Saharan Africa	Female	All ages	HKD	Number	2015	24364.3	38501.8	14377.9
DALYs	Central Sub-Saharan Africa	Female	All ages	HKD	Number	2016	25411.1	40257.5	14928.8
DALYs	Central Sub-Saharan Africa	Female	All ages	HKD	Number	2017	26516.7	42365.5	15525.7
DALYs	Central Sub-Saharan Africa	Female	All ages	HKD	Number	2018	27608	44195.4	16104.2
DALYs	Central Sub-Saharan Africa	Female	All ages	HKD	Number	2019	28735	45757.4	16560
DALYs	Central Sub-Saharan Africa	Female	All ages	HKD	Number	2020	29941.4	47505.8	17233.3
DALYs	Central Sub-Saharan Africa	Female	All ages	HKD	Number	2021	30967.1	49212.6	17719.9
DALYs	Central Sub-Saharan Africa	Male	All ages	HKD	Number	1990	23073.9	35619.5	13585.3
DALYs	Central Sub-Saharan Africa	Male	All ages	HKD	Number	1991	23621.2	36037.4	14005.1
DALYs	Central Sub-Saharan Africa	Male	All ages	HKD	Number	1992	24115.2	36796.6	14299.1
DALYs	Central Sub-Saharan Africa	Male	All ages	HKD	Number	1993	24546.7	37569.4	14470.2
DALYs	Central Sub-Saharan Africa	Male	All ages	HKD	Number	1994	25222	38195.5	14901.1
DALYs	Central Sub-Saharan Africa	Male	All ages	HKD	Number	1995	25915.1	39243.9	15241
DALYs	Central Sub-Saharan Africa	Male	All ages	HKD	Number	1996	26607.2	40102.2	15709.9
DALYs	Central Sub-Saharan Africa	Male	All ages	HKD	Number	1997	26826	40579.7	15858.7
DALYs	Central Sub-Saharan Africa	Male	All ages	HKD	Number	1998	27298.9	41499.8	16093
DALYs	Central Sub-Saharan Africa	Male	All ages	HKD	Number	1999	27606.2	42490	16277
DALYs	Central Sub-Saharan Africa	Male	All ages	HKD	Number	2000	27919.9	43246.6	16424.5
DALYs	Central Sub-Saharan Africa	Male	All ages	HKD	Number	2001	27956.8	43650.4	16508.3
DALYs	Central Sub-Saharan Africa	Male	All ages	HKD	Number	2002	27708.3	43196.6	16396.2
DALYs	Central Sub-Saharan Africa	Male	All ages	HKD	Number	2003	28030.8	43883.9	16623.1
DALYs	Central Sub-Saharan Africa	Male	All ages	HKD	Number	2004	28072.8	44238	16574.5
DALYs	Central Sub-Saharan Africa	Male	All ages	HKD	Number	2005	28042.1	44091.2	16503.9
DALYs	Central Sub-Saharan Africa	Male	All ages	HKD	Number	2006	28444.4	44685.6	16753.9
DALYs	Central Sub-Saharan Africa	Male	All ages	HKD	Number	2007	28813.4	45551.3	16989.4
DALYs	Central Sub-Saharan Africa	Male	All ages	HKD	Number	2008	29580.1	46821.4	17542.5
DALYs	Central Sub-Saharan Africa	Male	All ages	HKD	Number	2009	30399.7	48311.4	17942
DALYs	Central Sub-Saharan Africa	Male	All ages	HKD	Number	2010	31009.3	49060.7	18164.2
DALYs	Central Sub-Saharan Africa	Male	All ages	HKD	Number	2011	32422	51200	19017.3
DALYs	Central Sub-Saharan Africa	Male	All ages	HKD	Number	2012	33835.9	53273.1	19833
DALYs	Central Sub-Saharan Africa	Male	All ages	HKD	Number	2013	35230.1	55376	20766.6
DALYs	Central Sub-Saharan Africa	Male	All ages	HKD	Number	2014	36562.1	57771.1	21535.9
DALYs	Central Sub-Saharan Africa	Male	All ages	HKD	Number	2015	38027.4	59799.4	22225.2
DALYs	Central Sub-Saharan Africa	Male	All ages	HKD	Number	2016	39564.4	61492.6	22999.5
DALYs	Central Sub-Saharan Africa	Male	All ages	HKD	Number	2017	41231.8	64671.4	23716.5
DALYs	Central Sub-Saharan Africa	Male	All ages	HKD	Number	2018	43094.3	67318.5	24916.3
DALYs	Central Sub-Saharan Africa	Male	All ages	HKD	Number	2019	45005.6	70934.9	26095.2
DALYs	Central Sub-Saharan Africa	Male	All ages	HKD	Number	2020	46610.6	73390.9	26735.1
DALYs	Central Sub-Saharan Africa	Male	All ages	HKD	Number	2021	48126.8	76277.5	27366.3
DALYs	East Asia	Both	All ages	HKD	Number	1990	457669	638126	311421
DALYs	East Asia	Both	All ages	HKD	Number	1991	465362	647659	315218
DALYs	East Asia	Both	All ages	HKD	Number	1992	473464	667593	320387
DALYs	East Asia	Both	All ages	HKD	Number	1993	479685	677561	324356
DALYs	East Asia	Both	All ages	HKD	Number	1994	488978	687790	327545
DALYs	East Asia	Both	All ages	HKD	Number	1995	497941	693330	336100
DALYs	East Asia	Both	All ages	HKD	Number	1996	507800	708126	345021
DALYs	East Asia	Both	All ages	HKD	Number	1997	518742	717617	353080
DALYs	East Asia	Both	All ages	HKD	Number	1998	534424	739548	364912
DALYs	East Asia	Both	All ages	HKD	Number	1999	552531	759413	378662
DALYs	East Asia	Both	All ages	HKD	Number	2000	579028	799748	399438
DALYs	East Asia	Both	All ages	HKD	Number	2001	605004	831918	416250
DALYs	East Asia	Both	All ages	HKD	Number	2002	630028	856289	432576
DALYs	East Asia	Both	All ages	HKD	Number	2003	662763	907793	456399
DALYs	East Asia	Both	All ages	HKD	Number	2004	691319	950001	477098
DALYs	East Asia	Both	All ages	HKD	Number	2005	700188	954992	485615
DALYs	East Asia	Both	All ages	HKD	Number	2006	689125	943341	479781
DALYs	East Asia	Both	All ages	HKD	Number	2007	700194	955879	485006
DALYs	East Asia	Both	All ages	HKD	Number	2008	728489	990928	503512
DALYs	East Asia	Both	All ages	HKD	Number	2009	770993	1.05418e+06	532816
DALYs	East Asia	Both	All ages	HKD	Number	2010	806970	1.09815e+06	553649
DALYs	East Asia	Both	All ages	HKD	Number	2011	837480	1.14124e+06	576630
DALYs	East Asia	Both	All ages	HKD	Number	2012	863129	1.18708e+06	596041
DALYs	East Asia	Both	All ages	HKD	Number	2013	898787	1.23652e+06	616884
DALYs	East Asia	Both	All ages	HKD	Number	2014	932843	1.28206e+06	641833
DALYs	East Asia	Both	All ages	HKD	Number	2015	964125	1.32415e+06	662941
DALYs	East Asia	Both	All ages	HKD	Number	2016	999092	1.37821e+06	684060
DALYs	East Asia	Both	All ages	HKD	Number	2017	1.02727e+06	1.42395e+06	706640
DALYs	East Asia	Both	All ages	HKD	Number	2018	1.05226e+06	1.4578e+06	719161
DALYs	East Asia	Both	All ages	HKD	Number	2019	1.08033e+06	1.49737e+06	735653
DALYs	East Asia	Both	All ages	HKD	Number	2020	1.1116e+06	1.54654e+06	753576
DALYs	East Asia	Both	All ages	HKD	Number	2021	1.15288e+06	1.61672e+06	783238
DALYs	East Asia	Female	All ages	HKD	Number	1990	230695	330175	153982
DALYs	East Asia	Female	All ages	HKD	Number	1991	232818	334947	157767
DALYs	East Asia	Female	All ages	HKD	Number	1992	235861	337928	156800
DALYs	East Asia	Female	All ages	HKD	Number	1993	238526	343052	160039
DALYs	East Asia	Female	All ages	HKD	Number	1994	243112	346956	160334
DALYs	East Asia	Female	All ages	HKD	Number	1995	245411	352025	162512
DALYs	East Asia	Female	All ages	HKD	Number	1996	248920	356303	166932
DALYs	East Asia	Female	All ages	HKD	Number	1997	253017	359026	169938
DALYs	East Asia	Female	All ages	HKD	Number	1998	259682	366194	174116
DALYs	East Asia	Female	All ages	HKD	Number	1999	267583	378643	179975
DALYs	East Asia	Female	All ages	HKD	Number	2000	277953	392850	186880
DALYs	East Asia	Female	All ages	HKD	Number	2001	289427	407516	196713
DALYs	East Asia	Female	All ages	HKD	Number	2002	299058	414094	203239
DALYs	East Asia	Female	All ages	HKD	Number	2003	312546	438549	211887
DALYs	East Asia	Female	All ages	HKD	Number	2004	325538	453724	222740
DALYs	East Asia	Female	All ages	HKD	Number	2005	329934	459219	226247
DALYs	East Asia	Female	All ages	HKD	Number	2006	323994	445573	223134
DALYs	East Asia	Female	All ages	HKD	Number	2007	328324	453638	226425
DALYs	East Asia	Female	All ages	HKD	Number	2008	340704	470643	234625
DALYs	East Asia	Female	All ages	HKD	Number	2009	358010	498032	245622
DALYs	East Asia	Female	All ages	HKD	Number	2010	373221	516900	256131
DALYs	East Asia	Female	All ages	HKD	Number	2011	385703	531913	262390
DALYs	East Asia	Female	All ages	HKD	Number	2012	391320	542384	267653
DALYs	East Asia	Female	All ages	HKD	Number	2013	404699	562177	277688
DALYs	East Asia	Female	All ages	HKD	Number	2014	420590	583319	289627
DALYs	East Asia	Female	All ages	HKD	Number	2015	433332	604802	296285
DALYs	East Asia	Female	All ages	HKD	Number	2016	450385	629208	307465
DALYs	East Asia	Female	All ages	HKD	Number	2017	468414	662260	317246
DALYs	East Asia	Female	All ages	HKD	Number	2018	484615	689330	326711
DALYs	East Asia	Female	All ages	HKD	Number	2019	499433	710232	333229
DALYs	East Asia	Female	All ages	HKD	Number	2020	516606	734945	343942
DALYs	East Asia	Female	All ages	HKD	Number	2021	537851	778903	356536
DALYs	East Asia	Male	All ages	HKD	Number	1990	226974	328765	150577
DALYs	East Asia	Male	All ages	HKD	Number	1991	232543	333403	153604
DALYs	East Asia	Male	All ages	HKD	Number	1992	237603	342936	157512
DALYs	East Asia	Male	All ages	HKD	Number	1993	241159	352987	158702
DALYs	East Asia	Male	All ages	HKD	Number	1994	245866	360166	162853
DALYs	East Asia	Male	All ages	HKD	Number	1995	252530	362529	169150
DALYs	East Asia	Male	All ages	HKD	Number	1996	258880	371908	173800
DALYs	East Asia	Male	All ages	HKD	Number	1997	265725	375399	177991
DALYs	East Asia	Male	All ages	HKD	Number	1998	274742	390102	183055
DALYs	East Asia	Male	All ages	HKD	Number	1999	284948	401418	190151
DALYs	East Asia	Male	All ages	HKD	Number	2000	301075	421989	201816
DALYs	East Asia	Male	All ages	HKD	Number	2001	315577	439973	211980
DALYs	East Asia	Male	All ages	HKD	Number	2002	330970	459401	224679
DALYs	East Asia	Male	All ages	HKD	Number	2003	350217	485726	237275
DALYs	East Asia	Male	All ages	HKD	Number	2004	365781	506407	248267
DALYs	East Asia	Male	All ages	HKD	Number	2005	370254	511227	253550
DALYs	East Asia	Male	All ages	HKD	Number	2006	365130	508413	251164
DALYs	East Asia	Male	All ages	HKD	Number	2007	371870	513982	252518
DALYs	East Asia	Male	All ages	HKD	Number	2008	387785	533374	263775
DALYs	East Asia	Male	All ages	HKD	Number	2009	412983	571735	279081
DALYs	East Asia	Male	All ages	HKD	Number	2010	433749	596398	292567
DALYs	East Asia	Male	All ages	HKD	Number	2011	451777	631200	306749
DALYs	East Asia	Male	All ages	HKD	Number	2012	471810	658103	316507
DALYs	East Asia	Male	All ages	HKD	Number	2013	494088	695113	332939
DALYs	East Asia	Male	All ages	HKD	Number	2014	512252	712839	343305
DALYs	East Asia	Male	All ages	HKD	Number	2015	530793	739820	355611
DALYs	East Asia	Male	All ages	HKD	Number	2016	548707	768170	359016
DALYs	East Asia	Male	All ages	HKD	Number	2017	558860	785702	373845
DALYs	East Asia	Male	All ages	HKD	Number	2018	567647	803607	373731
DALYs	East Asia	Male	All ages	HKD	Number	2019	580897	835974	386933
DALYs	East Asia	Male	All ages	HKD	Number	2020	594997	856154	386567
DALYs	East Asia	Male	All ages	HKD	Number	2021	615025	890901	401949
DALYs	Eastern Europe	Both	All ages	HKD	Number	1990	28705.9	39636.6	20010.1
DALYs	Eastern Europe	Both	All ages	HKD	Number	1991	29736.1	41071.6	20701.6
DALYs	Eastern Europe	Both	All ages	HKD	Number	1992	30285.9	41554.8	21109.4
DALYs	Eastern Europe	Both	All ages	HKD	Number	1993	31445.2	43344.9	21768.7
DALYs	Eastern Europe	Both	All ages	HKD	Number	1994	32235.1	44435.6	22416.8
DALYs	Eastern Europe	Both	All ages	HKD	Number	1995	31713.3	43807.9	22029.8
DALYs	Eastern Europe	Both	All ages	HKD	Number	1996	31011.2	42673.7	21557.1
DALYs	Eastern Europe	Both	All ages	HKD	Number	1997	30200.2	41500.2	20970
DALYs	Eastern Europe	Both	All ages	HKD	Number	1998	30074	41516.6	20822.7
DALYs	Eastern Europe	Both	All ages	HKD	Number	1999	30812.5	42430	21278.2
DALYs	Eastern Europe	Both	All ages	HKD	Number	2000	31306.7	42959.6	21726.7
DALYs	Eastern Europe	Both	All ages	HKD	Number	2001	31569.4	43234.4	21867.7
DALYs	Eastern Europe	Both	All ages	HKD	Number	2002	32360.7	44339.3	22419.9
DALYs	Eastern Europe	Both	All ages	HKD	Number	2003	32281.1	44381.8	22415
DALYs	Eastern Europe	Both	All ages	HKD	Number	2004	31427.5	42919.8	21827.6
DALYs	Eastern Europe	Both	All ages	HKD	Number	2005	31971.6	43672.6	22149.3
DALYs	Eastern Europe	Both	All ages	HKD	Number	2006	31942.8	43773.9	22289.4
DALYs	Eastern Europe	Both	All ages	HKD	Number	2007	32696.1	44727.4	22788.4
DALYs	Eastern Europe	Both	All ages	HKD	Number	2008	33853.2	46059.2	23688.7
DALYs	Eastern Europe	Both	All ages	HKD	Number	2009	34873.2	47511.9	24497.8
DALYs	Eastern Europe	Both	All ages	HKD	Number	2010	36836.3	49736.7	25826.6
DALYs	Eastern Europe	Both	All ages	HKD	Number	2011	38087	51628.1	27105.4
DALYs	Eastern Europe	Both	All ages	HKD	Number	2012	39839.8	53824	28443.3
DALYs	Eastern Europe	Both	All ages	HKD	Number	2013	41580.8	55971.9	29701.6
DALYs	Eastern Europe	Both	All ages	HKD	Number	2014	44812.1	60305	31911.5
DALYs	Eastern Europe	Both	All ages	HKD	Number	2015	49090.4	66244	35119.1
DALYs	Eastern Europe	Both	All ages	HKD	Number	2016	52463.6	70796.7	37367
DALYs	Eastern Europe	Both	All ages	HKD	Number	2017	53564.9	72839.2	37852.8
DALYs	Eastern Europe	Both	All ages	HKD	Number	2018	53823.9	73389.9	38030.2
DALYs	Eastern Europe	Both	All ages	HKD	Number	2019	54300.9	74434.3	38213.8
DALYs	Eastern Europe	Both	All ages	HKD	Number	2020	55371.8	76603.9	38509.8
DALYs	Eastern Europe	Both	All ages	HKD	Number	2021	56787.7	79194.9	39356.8
DALYs	Eastern Europe	Female	All ages	HKD	Number	1990	18112	25163.4	12557.9
DALYs	Eastern Europe	Female	All ages	HKD	Number	1991	18647.1	25816.2	12834.2
DALYs	Eastern Europe	Female	All ages	HKD	Number	1992	18838.8	26097.9	13019.3
DALYs	Eastern Europe	Female	All ages	HKD	Number	1993	19396.6	27062.6	13282.8
DALYs	Eastern Europe	Female	All ages	HKD	Number	1994	19857.8	27546.9	13677.5
DALYs	Eastern Europe	Female	All ages	HKD	Number	1995	19645.4	27183.7	13504.3
DALYs	Eastern Europe	Female	All ages	HKD	Number	1996	19249.1	26682.3	13267.8
DALYs	Eastern Europe	Female	All ages	HKD	Number	1997	18794.9	26047.2	12985.5
DALYs	Eastern Europe	Female	All ages	HKD	Number	1998	18681.1	25842	12861.9
DALYs	Eastern Europe	Female	All ages	HKD	Number	1999	19032.3	26437.1	13144.4
DALYs	Eastern Europe	Female	All ages	HKD	Number	2000	19229.3	26604.1	13207.2
DALYs	Eastern Europe	Female	All ages	HKD	Number	2001	19384.8	26700.2	13444.9
DALYs	Eastern Europe	Female	All ages	HKD	Number	2002	19796.6	27214.6	13609.8
DALYs	Eastern Europe	Female	All ages	HKD	Number	2003	19737.3	27271.2	13617.2
DALYs	Eastern Europe	Female	All ages	HKD	Number	2004	19378.1	26773.9	13440.8
DALYs	Eastern Europe	Female	All ages	HKD	Number	2005	19749.8	27175.3	13645.5
DALYs	Eastern Europe	Female	All ages	HKD	Number	2006	19719	27274.7	13757.3
DALYs	Eastern Europe	Female	All ages	HKD	Number	2007	20116	27720.9	14030
DALYs	Eastern Europe	Female	All ages	HKD	Number	2008	20771.6	28480.3	14406.9
DALYs	Eastern Europe	Female	All ages	HKD	Number	2009	21420.3	29303	15058
DALYs	Eastern Europe	Female	All ages	HKD	Number	2010	22510.4	30551.1	15766.2
DALYs	Eastern Europe	Female	All ages	HKD	Number	2011	23378.4	31941.8	16541.7
DALYs	Eastern Europe	Female	All ages	HKD	Number	2012	24412.6	33058.8	17401.9
DALYs	Eastern Europe	Female	All ages	HKD	Number	2013	25601.2	34597	18223.9
DALYs	Eastern Europe	Female	All ages	HKD	Number	2014	27577.4	37142.6	19644.4
DALYs	Eastern Europe	Female	All ages	HKD	Number	2015	30200.3	40473.1	21559.4
DALYs	Eastern Europe	Female	All ages	HKD	Number	2016	32191.2	43227.6	22969
DALYs	Eastern Europe	Female	All ages	HKD	Number	2017	32971.5	44266.6	23415.6
DALYs	Eastern Europe	Female	All ages	HKD	Number	2018	32832.5	44679.6	23168.8
DALYs	Eastern Europe	Female	All ages	HKD	Number	2019	32959	44932.4	23209.9
DALYs	Eastern Europe	Female	All ages	HKD	Number	2020	33651.3	46643.5	23347.6
DALYs	Eastern Europe	Female	All ages	HKD	Number	2021	34991.5	48640.3	24201.2
DALYs	Eastern Europe	Male	All ages	HKD	Number	1990	10593.9	14606.4	7332.14
DALYs	Eastern Europe	Male	All ages	HKD	Number	1991	11088.9	15345.3	7690.18
DALYs	Eastern Europe	Male	All ages	HKD	Number	1992	11447.1	15800	7917.59
DALYs	Eastern Europe	Male	All ages	HKD	Number	1993	12048.7	16622.1	8390.95
DALYs	Eastern Europe	Male	All ages	HKD	Number	1994	12377.3	17154.1	8608.94
DALYs	Eastern Europe	Male	All ages	HKD	Number	1995	12067.9	16784.1	8342.92
DALYs	Eastern Europe	Male	All ages	HKD	Number	1996	11762.1	16311.7	8164.35
DALYs	Eastern Europe	Male	All ages	HKD	Number	1997	11405.2	15632.7	7902.66
DALYs	Eastern Europe	Male	All ages	HKD	Number	1998	11392.9	15710.4	7817.51
DALYs	Eastern Europe	Male	All ages	HKD	Number	1999	11780.2	16327.1	8067.16
DALYs	Eastern Europe	Male	All ages	HKD	Number	2000	12077.4	16748.7	8304.72
DALYs	Eastern Europe	Male	All ages	HKD	Number	2001	12184.6	16790.3	8397.11
DALYs	Eastern Europe	Male	All ages	HKD	Number	2002	12564.1	17326.4	8674.95
DALYs	Eastern Europe	Male	All ages	HKD	Number	2003	12543.7	17340.1	8668.23
DALYs	Eastern Europe	Male	All ages	HKD	Number	2004	12049.5	16571.3	8305.81
DALYs	Eastern Europe	Male	All ages	HKD	Number	2005	12221.8	16767.3	8428.81
DALYs	Eastern Europe	Male	All ages	HKD	Number	2006	12223.8	16780.4	8467.12
DALYs	Eastern Europe	Male	All ages	HKD	Number	2007	12580.1	17156.8	8752.3
DALYs	Eastern Europe	Male	All ages	HKD	Number	2008	13081.6	17830.5	9165.02
DALYs	Eastern Europe	Male	All ages	HKD	Number	2009	13452.9	18457.2	9449.36
DALYs	Eastern Europe	Male	All ages	HKD	Number	2010	14326	19500.1	10090.1
DALYs	Eastern Europe	Male	All ages	HKD	Number	2011	14708.6	20055.9	10351.8
DALYs	Eastern Europe	Male	All ages	HKD	Number	2012	15427.2	20948.6	10924.8
DALYs	Eastern Europe	Male	All ages	HKD	Number	2013	15979.6	21726.6	11342
DALYs	Eastern Europe	Male	All ages	HKD	Number	2014	17234.6	23548.2	12188.4
DALYs	Eastern Europe	Male	All ages	HKD	Number	2015	18890.2	25789.3	13353.7
DALYs	Eastern Europe	Male	All ages	HKD	Number	2016	20272.4	27723.1	14224
DALYs	Eastern Europe	Male	All ages	HKD	Number	2017	20593.4	28335.9	14461
DALYs	Eastern Europe	Male	All ages	HKD	Number	2018	20991.4	28902.7	14711.6
DALYs	Eastern Europe	Male	All ages	HKD	Number	2019	21341.9	29340.1	14859.6
DALYs	Eastern Europe	Male	All ages	HKD	Number	2020	21720.5	30300.8	14959.4
DALYs	Eastern Europe	Male	All ages	HKD	Number	2021	21796.2	30508.6	14931.3
DALYs	Eastern Sub-Saharan Africa	Both	All ages	HKD	Number	1990	81026.3	120478	49207.7
DALYs	Eastern Sub-Saharan Africa	Both	All ages	HKD	Number	1991	82846.6	122447	50414.3
DALYs	Eastern Sub-Saharan Africa	Both	All ages	HKD	Number	1992	84778.4	125328	51646.1
DALYs	Eastern Sub-Saharan Africa	Both	All ages	HKD	Number	1993	86534.6	127651	52347
DALYs	Eastern Sub-Saharan Africa	Both	All ages	HKD	Number	1994	87691.1	129399	53171.8
DALYs	Eastern Sub-Saharan Africa	Both	All ages	HKD	Number	1995	88894.5	131445	53545.4
DALYs	Eastern Sub-Saharan Africa	Both	All ages	HKD	Number	1996	89612.5	132928	54029.5
DALYs	Eastern Sub-Saharan Africa	Both	All ages	HKD	Number	1997	90012.5	132673	55153.8
DALYs	Eastern Sub-Saharan Africa	Both	All ages	HKD	Number	1998	90500.1	134283	54976.9
DALYs	Eastern Sub-Saharan Africa	Both	All ages	HKD	Number	1999	90578.5	134094	55092.7
DALYs	Eastern Sub-Saharan Africa	Both	All ages	HKD	Number	2000	91058.8	134969	55296
DALYs	Eastern Sub-Saharan Africa	Both	All ages	HKD	Number	2001	91197.4	135374	55180
DALYs	Eastern Sub-Saharan Africa	Both	All ages	HKD	Number	2002	92468	138158	56460.2
DALYs	Eastern Sub-Saharan Africa	Both	All ages	HKD	Number	2003	93867.4	139540	57227.8
DALYs	Eastern Sub-Saharan Africa	Both	All ages	HKD	Number	2004	95269.8	141512	58013.3
DALYs	Eastern Sub-Saharan Africa	Both	All ages	HKD	Number	2005	96536.9	144327	59044.2
DALYs	Eastern Sub-Saharan Africa	Both	All ages	HKD	Number	2006	97823.8	145497	59977.3
DALYs	Eastern Sub-Saharan Africa	Both	All ages	HKD	Number	2007	98472.4	145693	61117.2
DALYs	Eastern Sub-Saharan Africa	Both	All ages	HKD	Number	2008	99792.7	147357	62554.2
DALYs	Eastern Sub-Saharan Africa	Both	All ages	HKD	Number	2009	101537	149492	64291.2
DALYs	Eastern Sub-Saharan Africa	Both	All ages	HKD	Number	2010	103478	150674	65926.7
DALYs	Eastern Sub-Saharan Africa	Both	All ages	HKD	Number	2011	106500	155602	67593.5
DALYs	Eastern Sub-Saharan Africa	Both	All ages	HKD	Number	2012	109507	159147	69718.4
DALYs	Eastern Sub-Saharan Africa	Both	All ages	HKD	Number	2013	113374	165193	71868.6
DALYs	Eastern Sub-Saharan Africa	Both	All ages	HKD	Number	2014	117420	171018	74191.9
DALYs	Eastern Sub-Saharan Africa	Both	All ages	HKD	Number	2015	121524	177908	77123.6
DALYs	Eastern Sub-Saharan Africa	Both	All ages	HKD	Number	2016	126441	183689	80066.9
DALYs	Eastern Sub-Saharan Africa	Both	All ages	HKD	Number	2017	132687	193122	84291.1
DALYs	Eastern Sub-Saharan Africa	Both	All ages	HKD	Number	2018	139648	203130	88549.2
DALYs	Eastern Sub-Saharan Africa	Both	All ages	HKD	Number	2019	146517	213099	93221.8
DALYs	Eastern Sub-Saharan Africa	Both	All ages	HKD	Number	2020	152269	226034	94183.2
DALYs	Eastern Sub-Saharan Africa	Both	All ages	HKD	Number	2021	155157	228792	95803.4
DALYs	Eastern Sub-Saharan Africa	Female	All ages	HKD	Number	1990	30433.6	46659.6	17919.1
DALYs	Eastern Sub-Saharan Africa	Female	All ages	HKD	Number	1991	31011.8	47611.1	18413.4
DALYs	Eastern Sub-Saharan Africa	Female	All ages	HKD	Number	1992	31688.1	48199.9	19009.9
DALYs	Eastern Sub-Saharan Africa	Female	All ages	HKD	Number	1993	32361.4	49344.8	19501.9
DALYs	Eastern Sub-Saharan Africa	Female	All ages	HKD	Number	1994	32976.7	50043.8	19875.7
DALYs	Eastern Sub-Saharan Africa	Female	All ages	HKD	Number	1995	33567.1	50834.3	20193.9
DALYs	Eastern Sub-Saharan Africa	Female	All ages	HKD	Number	1996	34008.9	51539.9	20419.7
DALYs	Eastern Sub-Saharan Africa	Female	All ages	HKD	Number	1997	34333.6	51490.1	20883.7
DALYs	Eastern Sub-Saharan Africa	Female	All ages	HKD	Number	1998	34669	51850.6	20997.5
DALYs	Eastern Sub-Saharan Africa	Female	All ages	HKD	Number	1999	34873	52643.1	21052.2
DALYs	Eastern Sub-Saharan Africa	Female	All ages	HKD	Number	2000	35176.8	53458.6	21236.3
DALYs	Eastern Sub-Saharan Africa	Female	All ages	HKD	Number	2001	35366.1	53392.8	21546.4
DALYs	Eastern Sub-Saharan Africa	Female	All ages	HKD	Number	2002	36060.6	54581.1	21861.5
DALYs	Eastern Sub-Saharan Africa	Female	All ages	HKD	Number	2003	36786.5	55579.7	22437.9
DALYs	Eastern Sub-Saharan Africa	Female	All ages	HKD	Number	2004	37551.1	56472.8	23024.4
DALYs	Eastern Sub-Saharan Africa	Female	All ages	HKD	Number	2005	38241.5	57597.9	23520.8
DALYs	Eastern Sub-Saharan Africa	Female	All ages	HKD	Number	2006	38884.5	58697.7	24008.9
DALYs	Eastern Sub-Saharan Africa	Female	All ages	HKD	Number	2007	39244.8	58602.3	24535.7
DALYs	Eastern Sub-Saharan Africa	Female	All ages	HKD	Number	2008	39958.4	59599.8	25009.5
DALYs	Eastern Sub-Saharan Africa	Female	All ages	HKD	Number	2009	40936.2	60934.8	25952.2
DALYs	Eastern Sub-Saharan Africa	Female	All ages	HKD	Number	2010	42025	62229.4	26863.2
DALYs	Eastern Sub-Saharan Africa	Female	All ages	HKD	Number	2011	43547	63992.4	27726.9
DALYs	Eastern Sub-Saharan Africa	Female	All ages	HKD	Number	2012	45086.9	66606.1	28788.9
DALYs	Eastern Sub-Saharan Africa	Female	All ages	HKD	Number	2013	47102.4	69282.5	30104.4
DALYs	Eastern Sub-Saharan Africa	Female	All ages	HKD	Number	2014	49262.3	72349.7	31490.3
DALYs	Eastern Sub-Saharan Africa	Female	All ages	HKD	Number	2015	51435.8	75366.1	32970.6
DALYs	Eastern Sub-Saharan Africa	Female	All ages	HKD	Number	2016	54077.3	79047.9	34698.5
DALYs	Eastern Sub-Saharan Africa	Female	All ages	HKD	Number	2017	57233.7	83858	36665.2
DALYs	Eastern Sub-Saharan Africa	Female	All ages	HKD	Number	2018	60559.9	89014.9	38798.2
DALYs	Eastern Sub-Saharan Africa	Female	All ages	HKD	Number	2019	63777.8	94115.3	40636.4
DALYs	Eastern Sub-Saharan Africa	Female	All ages	HKD	Number	2020	66785.5	99937.2	41284.4
DALYs	Eastern Sub-Saharan Africa	Female	All ages	HKD	Number	2021	69093.7	103223	42190.4
DALYs	Eastern Sub-Saharan Africa	Male	All ages	HKD	Number	1990	50592.7	76665	29259.3
DALYs	Eastern Sub-Saharan Africa	Male	All ages	HKD	Number	1991	51834.8	78643.4	30112.6
DALYs	Eastern Sub-Saharan Africa	Male	All ages	HKD	Number	1992	53090.4	81616.5	30809.5
DALYs	Eastern Sub-Saharan Africa	Male	All ages	HKD	Number	1993	54173.2	82982.4	31708.8
DALYs	Eastern Sub-Saharan Africa	Male	All ages	HKD	Number	1994	54714.4	84148.8	32215.6
DALYs	Eastern Sub-Saharan Africa	Male	All ages	HKD	Number	1995	55327.5	84880.7	32186.7
DALYs	Eastern Sub-Saharan Africa	Male	All ages	HKD	Number	1996	55603.6	86116.4	31992.6
DALYs	Eastern Sub-Saharan Africa	Male	All ages	HKD	Number	1997	55678.9	85452.9	32549.1
DALYs	Eastern Sub-Saharan Africa	Male	All ages	HKD	Number	1998	55831.1	86937.5	32580.5
DALYs	Eastern Sub-Saharan Africa	Male	All ages	HKD	Number	1999	55705.5	86266	32610
DALYs	Eastern Sub-Saharan Africa	Male	All ages	HKD	Number	2000	55882	86009.8	32856.7
DALYs	Eastern Sub-Saharan Africa	Male	All ages	HKD	Number	2001	55831.3	86921.7	32543.5
DALYs	Eastern Sub-Saharan Africa	Male	All ages	HKD	Number	2002	56407.4	87414.2	33055.3
DALYs	Eastern Sub-Saharan Africa	Male	All ages	HKD	Number	2003	57080.9	87559.6	33411.8
DALYs	Eastern Sub-Saharan Africa	Male	All ages	HKD	Number	2004	57718.7	88770.6	33715.2
DALYs	Eastern Sub-Saharan Africa	Male	All ages	HKD	Number	2005	58295.4	89906.8	34150.3
DALYs	Eastern Sub-Saharan Africa	Male	All ages	HKD	Number	2006	58939.3	90338.6	34580.8
DALYs	Eastern Sub-Saharan Africa	Male	All ages	HKD	Number	2007	59227.5	90351.6	35284.2
DALYs	Eastern Sub-Saharan Africa	Male	All ages	HKD	Number	2008	59834.3	90879.3	35749.9
DALYs	Eastern Sub-Saharan Africa	Male	All ages	HKD	Number	2009	60600.5	91192.4	36811.8
DALYs	Eastern Sub-Saharan Africa	Male	All ages	HKD	Number	2010	61452.6	92383.3	37503.7
DALYs	Eastern Sub-Saharan Africa	Male	All ages	HKD	Number	2011	62952.7	94103.5	38370.3
DALYs	Eastern Sub-Saharan Africa	Male	All ages	HKD	Number	2012	64420.5	96224.4	39269.9
DALYs	Eastern Sub-Saharan Africa	Male	All ages	HKD	Number	2013	66271.6	99217.2	40560.8
DALYs	Eastern Sub-Saharan Africa	Male	All ages	HKD	Number	2014	68157.4	101313	41574
DALYs	Eastern Sub-Saharan Africa	Male	All ages	HKD	Number	2015	70088.6	105008	42649.6
DALYs	Eastern Sub-Saharan Africa	Male	All ages	HKD	Number	2016	72363.4	106902	44267.7
DALYs	Eastern Sub-Saharan Africa	Male	All ages	HKD	Number	2017	75453.8	111330	46004.4
DALYs	Eastern Sub-Saharan Africa	Male	All ages	HKD	Number	2018	79088.3	117601	48489.2
DALYs	Eastern Sub-Saharan Africa	Male	All ages	HKD	Number	2019	82739.4	122449	50852
DALYs	Eastern Sub-Saharan Africa	Male	All ages	HKD	Number	2020	85483.9	128407	51792.6
DALYs	Eastern Sub-Saharan Africa	Male	All ages	HKD	Number	2021	86063.5	130001	51481.3
DALYs	Global	Both	All ages	HKD	Number	1990	2.21235e+06	2.94673e+06	1.55459e+06
DALYs	Global	Both	All ages	HKD	Number	1991	2.26691e+06	3.01217e+06	1.59781e+06
DALYs	Global	Both	All ages	HKD	Number	1992	2.33484e+06	3.10524e+06	1.64821e+06
DALYs	Global	Both	All ages	HKD	Number	1993	2.4034e+06	3.1949e+06	1.70198e+06
DALYs	Global	Both	All ages	HKD	Number	1994	2.47589e+06	3.27945e+06	1.75489e+06
DALYs	Global	Both	All ages	HKD	Number	1995	2.55979e+06	3.39335e+06	1.81439e+06
DALYs	Global	Both	All ages	HKD	Number	1996	2.64396e+06	3.48493e+06	1.88417e+06
DALYs	Global	Both	All ages	HKD	Number	1997	2.73289e+06	3.60088e+06	1.94523e+06
DALYs	Global	Both	All ages	HKD	Number	1998	2.84773e+06	3.74214e+06	2.03725e+06
DALYs	Global	Both	All ages	HKD	Number	1999	2.96192e+06	3.88585e+06	2.12663e+06
DALYs	Global	Both	All ages	HKD	Number	2000	3.10925e+06	4.07562e+06	2.23214e+06
DALYs	Global	Both	All ages	HKD	Number	2001	3.23739e+06	4.22635e+06	2.32492e+06
DALYs	Global	Both	All ages	HKD	Number	2002	3.36147e+06	4.38012e+06	2.4268e+06
DALYs	Global	Both	All ages	HKD	Number	2003	3.49072e+06	4.54772e+06	2.5259e+06
DALYs	Global	Both	All ages	HKD	Number	2004	3.60053e+06	4.70061e+06	2.60864e+06
DALYs	Global	Both	All ages	HKD	Number	2005	3.70661e+06	4.82716e+06	2.6978e+06
DALYs	Global	Both	All ages	HKD	Number	2006	3.80056e+06	4.94458e+06	2.77319e+06
DALYs	Global	Both	All ages	HKD	Number	2007	3.92833e+06	5.10515e+06	2.86753e+06
DALYs	Global	Both	All ages	HKD	Number	2008	4.08924e+06	5.3137e+06	2.98393e+06
DALYs	Global	Both	All ages	HKD	Number	2009	4.2613e+06	5.5364e+06	3.10117e+06
DALYs	Global	Both	All ages	HKD	Number	2010	4.44078e+06	5.75517e+06	3.23823e+06
DALYs	Global	Both	All ages	HKD	Number	2011	4.63714e+06	6.00529e+06	3.38026e+06
DALYs	Global	Both	All ages	HKD	Number	2012	4.80716e+06	6.23817e+06	3.50777e+06
DALYs	Global	Both	All ages	HKD	Number	2013	5.01514e+06	6.47925e+06	3.67004e+06
DALYs	Global	Both	All ages	HKD	Number	2014	5.21052e+06	6.74163e+06	3.83203e+06
DALYs	Global	Both	All ages	HKD	Number	2015	5.43611e+06	7.01185e+06	4.00994e+06
DALYs	Global	Both	All ages	HKD	Number	2016	5.6601e+06	7.32082e+06	4.14413e+06
DALYs	Global	Both	All ages	HKD	Number	2017	5.84702e+06	7.57354e+06	4.26681e+06
DALYs	Global	Both	All ages	HKD	Number	2018	6.04228e+06	7.86632e+06	4.37013e+06
DALYs	Global	Both	All ages	HKD	Number	2019	6.28231e+06	8.22824e+06	4.52873e+06
DALYs	Global	Both	All ages	HKD	Number	2020	6.47325e+06	8.48355e+06	4.61893e+06
DALYs	Global	Both	All ages	HKD	Number	2021	6.63995e+06	8.7374e+06	4.76711e+06
DALYs	Global	Female	All ages	HKD	Number	1990	1.02267e+06	1.37937e+06	711361
DALYs	Global	Female	All ages	HKD	Number	1991	1.04586e+06	1.40592e+06	732816
DALYs	Global	Female	All ages	HKD	Number	1992	1.07735e+06	1.44435e+06	753089
DALYs	Global	Female	All ages	HKD	Number	1993	1.10888e+06	1.48789e+06	779289
DALYs	Global	Female	All ages	HKD	Number	1994	1.14377e+06	1.53109e+06	803624
DALYs	Global	Female	All ages	HKD	Number	1995	1.18148e+06	1.57872e+06	827743
DALYs	Global	Female	All ages	HKD	Number	1996	1.22296e+06	1.63374e+06	862204
DALYs	Global	Female	All ages	HKD	Number	1997	1.26598e+06	1.68071e+06	888879
DALYs	Global	Female	All ages	HKD	Number	1998	1.32312e+06	1.75888e+06	933907
DALYs	Global	Female	All ages	HKD	Number	1999	1.38141e+06	1.83217e+06	975372
DALYs	Global	Female	All ages	HKD	Number	2000	1.45445e+06	1.92479e+06	1.02932e+06
DALYs	Global	Female	All ages	HKD	Number	2001	1.51694e+06	2.0052e+06	1.08192e+06
DALYs	Global	Female	All ages	HKD	Number	2002	1.57708e+06	2.07891e+06	1.12773e+06
DALYs	Global	Female	All ages	HKD	Number	2003	1.63531e+06	2.16169e+06	1.17281e+06
DALYs	Global	Female	All ages	HKD	Number	2004	1.68496e+06	2.22435e+06	1.2131e+06
DALYs	Global	Female	All ages	HKD	Number	2005	1.73813e+06	2.28577e+06	1.25539e+06
DALYs	Global	Female	All ages	HKD	Number	2006	1.78516e+06	2.34203e+06	1.29006e+06
DALYs	Global	Female	All ages	HKD	Number	2007	1.84408e+06	2.41915e+06	1.33089e+06
DALYs	Global	Female	All ages	HKD	Number	2008	1.91781e+06	2.51356e+06	1.38765e+06
DALYs	Global	Female	All ages	HKD	Number	2009	1.99733e+06	2.62136e+06	1.44079e+06
DALYs	Global	Female	All ages	HKD	Number	2010	2.07817e+06	2.7265e+06	1.49422e+06
DALYs	Global	Female	All ages	HKD	Number	2011	2.16843e+06	2.84614e+06	1.56306e+06
DALYs	Global	Female	All ages	HKD	Number	2012	2.24543e+06	2.93888e+06	1.62601e+06
DALYs	Global	Female	All ages	HKD	Number	2013	2.3352e+06	3.04317e+06	1.69819e+06
DALYs	Global	Female	All ages	HKD	Number	2014	2.42564e+06	3.16281e+06	1.77196e+06
DALYs	Global	Female	All ages	HKD	Number	2015	2.53012e+06	3.2861e+06	1.85055e+06
DALYs	Global	Female	All ages	HKD	Number	2016	2.63871e+06	3.43926e+06	1.91609e+06
DALYs	Global	Female	All ages	HKD	Number	2017	2.73127e+06	3.57476e+06	1.97917e+06
DALYs	Global	Female	All ages	HKD	Number	2018	2.82246e+06	3.71948e+06	2.01682e+06
DALYs	Global	Female	All ages	HKD	Number	2019	2.93501e+06	3.88389e+06	2.08636e+06
DALYs	Global	Female	All ages	HKD	Number	2020	3.02775e+06	4.00489e+06	2.14757e+06
DALYs	Global	Female	All ages	HKD	Number	2021	3.11741e+06	4.12212e+06	2.20337e+06
DALYs	Global	Male	All ages	HKD	Number	1990	1.18968e+06	1.62393e+06	828501
DALYs	Global	Male	All ages	HKD	Number	1991	1.22105e+06	1.65266e+06	851366
DALYs	Global	Male	All ages	HKD	Number	1992	1.25749e+06	1.70928e+06	877383
DALYs	Global	Male	All ages	HKD	Number	1993	1.29452e+06	1.76326e+06	901419
DALYs	Global	Male	All ages	HKD	Number	1994	1.33212e+06	1.80795e+06	929175
DALYs	Global	Male	All ages	HKD	Number	1995	1.37831e+06	1.8649e+06	965216
DALYs	Global	Male	All ages	HKD	Number	1996	1.421e+06	1.91461e+06	996440
DALYs	Global	Male	All ages	HKD	Number	1997	1.4669e+06	1.96166e+06	1.02965e+06
DALYs	Global	Male	All ages	HKD	Number	1998	1.52461e+06	2.03321e+06	1.07797e+06
DALYs	Global	Male	All ages	HKD	Number	1999	1.58051e+06	2.09381e+06	1.11971e+06
DALYs	Global	Male	All ages	HKD	Number	2000	1.6548e+06	2.18919e+06	1.17784e+06
DALYs	Global	Male	All ages	HKD	Number	2001	1.72045e+06	2.273e+06	1.22731e+06
DALYs	Global	Male	All ages	HKD	Number	2002	1.78439e+06	2.34152e+06	1.27716e+06
DALYs	Global	Male	All ages	HKD	Number	2003	1.85541e+06	2.43991e+06	1.33064e+06
DALYs	Global	Male	All ages	HKD	Number	2004	1.91556e+06	2.50948e+06	1.37492e+06
DALYs	Global	Male	All ages	HKD	Number	2005	1.96848e+06	2.57404e+06	1.42178e+06
DALYs	Global	Male	All ages	HKD	Number	2006	2.0154e+06	2.62644e+06	1.45845e+06
DALYs	Global	Male	All ages	HKD	Number	2007	2.08425e+06	2.71786e+06	1.51024e+06
DALYs	Global	Male	All ages	HKD	Number	2008	2.17143e+06	2.82782e+06	1.57518e+06
DALYs	Global	Male	All ages	HKD	Number	2009	2.26397e+06	2.94089e+06	1.63995e+06
DALYs	Global	Male	All ages	HKD	Number	2010	2.36261e+06	3.06931e+06	1.72214e+06
DALYs	Global	Male	All ages	HKD	Number	2011	2.46872e+06	3.20727e+06	1.79883e+06
DALYs	Global	Male	All ages	HKD	Number	2012	2.56172e+06	3.32368e+06	1.85789e+06
DALYs	Global	Male	All ages	HKD	Number	2013	2.67994e+06	3.47275e+06	1.94868e+06
DALYs	Global	Male	All ages	HKD	Number	2014	2.78488e+06	3.59105e+06	2.03425e+06
DALYs	Global	Male	All ages	HKD	Number	2015	2.90598e+06	3.75258e+06	2.12896e+06
DALYs	Global	Male	All ages	HKD	Number	2016	3.02139e+06	3.91437e+06	2.19882e+06
DALYs	Global	Male	All ages	HKD	Number	2017	3.11575e+06	4.04271e+06	2.25894e+06
DALYs	Global	Male	All ages	HKD	Number	2018	3.21982e+06	4.19266e+06	2.32386e+06
DALYs	Global	Male	All ages	HKD	Number	2019	3.3473e+06	4.4014e+06	2.40635e+06
DALYs	Global	Male	All ages	HKD	Number	2020	3.4455e+06	4.53198e+06	2.47038e+06
DALYs	Global	Male	All ages	HKD	Number	2021	3.52255e+06	4.63828e+06	2.52186e+06
DALYs	High SDI	Both	All ages	HKD	Number	1990	437480	570426	316690
DALYs	High SDI	Both	All ages	HKD	Number	1991	442719	573395	322143
DALYs	High SDI	Both	All ages	HKD	Number	1992	448805	579098	327825
DALYs	High SDI	Both	All ages	HKD	Number	1993	460163	592025	338163
DALYs	High SDI	Both	All ages	HKD	Number	1994	468280	600092	345106
DALYs	High SDI	Both	All ages	HKD	Number	1995	484572	621051	357816
DALYs	High SDI	Both	All ages	HKD	Number	1996	494968	633643	365413
DALYs	High SDI	Both	All ages	HKD	Number	1997	506599	647062	375538
DALYs	High SDI	Both	All ages	HKD	Number	1998	529052	673754	393246
DALYs	High SDI	Both	All ages	HKD	Number	1999	564972	718876	419782
DALYs	High SDI	Both	All ages	HKD	Number	2000	618708	788469	459883
DALYs	High SDI	Both	All ages	HKD	Number	2001	653232	832816	484422
DALYs	High SDI	Both	All ages	HKD	Number	2002	679874	866882	504911
DALYs	High SDI	Both	All ages	HKD	Number	2003	704096	896416	522993
DALYs	High SDI	Both	All ages	HKD	Number	2004	719925	915996	533311
DALYs	High SDI	Both	All ages	HKD	Number	2005	743889	947662	551356
DALYs	High SDI	Both	All ages	HKD	Number	2006	769728	980737	569846
DALYs	High SDI	Both	All ages	HKD	Number	2007	803763	1.0252e+06	593664
DALYs	High SDI	Both	All ages	HKD	Number	2008	841340	1.07413e+06	620526
DALYs	High SDI	Both	All ages	HKD	Number	2009	878844	1.12532e+06	647781
DALYs	High SDI	Both	All ages	HKD	Number	2010	931208	1.19525e+06	683971
DALYs	High SDI	Both	All ages	HKD	Number	2011	1.00174e+06	1.28027e+06	740750
DALYs	High SDI	Both	All ages	HKD	Number	2012	1.05188e+06	1.33053e+06	790018
DALYs	High SDI	Both	All ages	HKD	Number	2013	1.10998e+06	1.38629e+06	849092
DALYs	High SDI	Both	All ages	HKD	Number	2014	1.1583e+06	1.43644e+06	895616
DALYs	High SDI	Both	All ages	HKD	Number	2015	1.20829e+06	1.49168e+06	936392
DALYs	High SDI	Both	All ages	HKD	Number	2016	1.25646e+06	1.55249e+06	972692
DALYs	High SDI	Both	All ages	HKD	Number	2017	1.29353e+06	1.6025e+06	998958
DALYs	High SDI	Both	All ages	HKD	Number	2018	1.32972e+06	1.65724e+06	1.0221e+06
DALYs	High SDI	Both	All ages	HKD	Number	2019	1.37323e+06	1.71943e+06	1.05153e+06
DALYs	High SDI	Both	All ages	HKD	Number	2020	1.40738e+06	1.7711e+06	1.0693e+06
DALYs	High SDI	Both	All ages	HKD	Number	2021	1.4432e+06	1.81945e+06	1.09662e+06
DALYs	High SDI	Female	All ages	HKD	Number	1990	223867	293136	160321
DALYs	High SDI	Female	All ages	HKD	Number	1991	225927	294572	163248
DALYs	High SDI	Female	All ages	HKD	Number	1992	229051	297091	165950
DALYs	High SDI	Female	All ages	HKD	Number	1993	235190	304154	171066
DALYs	High SDI	Female	All ages	HKD	Number	1994	239271	308071	174465
DALYs	High SDI	Female	All ages	HKD	Number	1995	247048	318566	180632
DALYs	High SDI	Female	All ages	HKD	Number	1996	253301	326286	184927
DALYs	High SDI	Female	All ages	HKD	Number	1997	259728	333795	190684
DALYs	High SDI	Female	All ages	HKD	Number	1998	272411	348516	200474
DALYs	High SDI	Female	All ages	HKD	Number	1999	291672	373173	214471
DALYs	High SDI	Female	All ages	HKD	Number	2000	321671	411362	236614
DALYs	High SDI	Female	All ages	HKD	Number	2001	339990	434920	250374
DALYs	High SDI	Female	All ages	HKD	Number	2002	353202	451481	259814
DALYs	High SDI	Female	All ages	HKD	Number	2003	364412	467428	268620
DALYs	High SDI	Female	All ages	HKD	Number	2004	371683	475033	272889
DALYs	High SDI	Female	All ages	HKD	Number	2005	382577	489628	280672
DALYs	High SDI	Female	All ages	HKD	Number	2006	394421	505151	288988
DALYs	High SDI	Female	All ages	HKD	Number	2007	411023	526208	300048
DALYs	High SDI	Female	All ages	HKD	Number	2008	428651	551525	311876
DALYs	High SDI	Female	All ages	HKD	Number	2009	446539	575111	323523
DALYs	High SDI	Female	All ages	HKD	Number	2010	470803	609780	339277
DALYs	High SDI	Female	All ages	HKD	Number	2011	505223	650659	366170
DALYs	High SDI	Female	All ages	HKD	Number	2012	528622	672459	388919
DALYs	High SDI	Female	All ages	HKD	Number	2013	554622	698688	413177
DALYs	High SDI	Female	All ages	HKD	Number	2014	576610	721641	432934
DALYs	High SDI	Female	All ages	HKD	Number	2015	597639	746253	449675
DALYs	High SDI	Female	All ages	HKD	Number	2016	619651	775191	465500
DALYs	High SDI	Female	All ages	HKD	Number	2017	634831	796369	474895
DALYs	High SDI	Female	All ages	HKD	Number	2018	649927	819304	485281
DALYs	High SDI	Female	All ages	HKD	Number	2019	669575	851196	497585
DALYs	High SDI	Female	All ages	HKD	Number	2020	684154	873328	505346
DALYs	High SDI	Female	All ages	HKD	Number	2021	699714	895154	515965
DALYs	High SDI	Male	All ages	HKD	Number	1990	213613	279065	155593
DALYs	High SDI	Male	All ages	HKD	Number	1991	216792	280616	158893
DALYs	High SDI	Male	All ages	HKD	Number	1992	219755	283901	161966
DALYs	High SDI	Male	All ages	HKD	Number	1993	224973	289612	166608
DALYs	High SDI	Male	All ages	HKD	Number	1994	229009	294108	170431
DALYs	High SDI	Male	All ages	HKD	Number	1995	237524	304563	176658
DALYs	High SDI	Male	All ages	HKD	Number	1996	241666	309781	179926
DALYs	High SDI	Male	All ages	HKD	Number	1997	246871	315198	184290
DALYs	High SDI	Male	All ages	HKD	Number	1998	256641	326030	193156
DALYs	High SDI	Male	All ages	HKD	Number	1999	273300	346117	205729
DALYs	High SDI	Male	All ages	HKD	Number	2000	297037	376089	224159
DALYs	High SDI	Male	All ages	HKD	Number	2001	313242	397425	236191
DALYs	High SDI	Male	All ages	HKD	Number	2002	326672	413221	245546
DALYs	High SDI	Male	All ages	HKD	Number	2003	339684	429590	256030
DALYs	High SDI	Male	All ages	HKD	Number	2004	348242	440426	261768
DALYs	High SDI	Male	All ages	HKD	Number	2005	361312	456539	271182
DALYs	High SDI	Male	All ages	HKD	Number	2006	375307	475078	281248
DALYs	High SDI	Male	All ages	HKD	Number	2007	392740	497584	293839
DALYs	High SDI	Male	All ages	HKD	Number	2008	412689	522352	307983
DALYs	High SDI	Male	All ages	HKD	Number	2009	432305	549045	322821
DALYs	High SDI	Male	All ages	HKD	Number	2010	460406	586028	342545
DALYs	High SDI	Male	All ages	HKD	Number	2011	496521	631214	372570
DALYs	High SDI	Male	All ages	HKD	Number	2012	523254	658294	400021
DALYs	High SDI	Male	All ages	HKD	Number	2013	555356	689561	432630
DALYs	High SDI	Male	All ages	HKD	Number	2014	581694	716633	458796
DALYs	High SDI	Male	All ages	HKD	Number	2015	610655	749424	484073
DALYs	High SDI	Male	All ages	HKD	Number	2016	636804	782159	503058
DALYs	High SDI	Male	All ages	HKD	Number	2017	658700	810327	520640
DALYs	High SDI	Male	All ages	HKD	Number	2018	679797	839776	535048
DALYs	High SDI	Male	All ages	HKD	Number	2019	703656	873620	551370
DALYs	High SDI	Male	All ages	HKD	Number	2020	723227	903339	560605
DALYs	High SDI	Male	All ages	HKD	Number	2021	743483	929802	577854
DALYs	High-income Asia Pacific	Both	All ages	HKD	Number	1990	57095.9	76860.9	41117.3
DALYs	High-income Asia Pacific	Both	All ages	HKD	Number	1991	59127.7	79726.4	42535
DALYs	High-income Asia Pacific	Both	All ages	HKD	Number	1992	60569.5	81851.8	43617.9
DALYs	High-income Asia Pacific	Both	All ages	HKD	Number	1993	61826.1	83693.7	44488.5
DALYs	High-income Asia Pacific	Both	All ages	HKD	Number	1994	62992	85307.9	45366.7
DALYs	High-income Asia Pacific	Both	All ages	HKD	Number	1995	68799.5	94137.6	48872.2
DALYs	High-income Asia Pacific	Both	All ages	HKD	Number	1996	70004.7	95736.5	49822.5
DALYs	High-income Asia Pacific	Both	All ages	HKD	Number	1997	69459	95008.2	49385.5
DALYs	High-income Asia Pacific	Both	All ages	HKD	Number	1998	69602.6	95337	49473.4
DALYs	High-income Asia Pacific	Both	All ages	HKD	Number	1999	69753.1	95650.7	49746.3
DALYs	High-income Asia Pacific	Both	All ages	HKD	Number	2000	70352.7	96472.2	50471.9
DALYs	High-income Asia Pacific	Both	All ages	HKD	Number	2001	72146.9	98436.1	51639
DALYs	High-income Asia Pacific	Both	All ages	HKD	Number	2002	74927.3	101693	53611
DALYs	High-income Asia Pacific	Both	All ages	HKD	Number	2003	78250.7	106340	55927.4
DALYs	High-income Asia Pacific	Both	All ages	HKD	Number	2004	81796.8	111132	58454.7
DALYs	High-income Asia Pacific	Both	All ages	HKD	Number	2005	86063.6	117282	61201.1
DALYs	High-income Asia Pacific	Both	All ages	HKD	Number	2006	90625	123660	64312.9
DALYs	High-income Asia Pacific	Both	All ages	HKD	Number	2007	97398.2	132960	69026.4
DALYs	High-income Asia Pacific	Both	All ages	HKD	Number	2008	104810	142674	74143.8
DALYs	High-income Asia Pacific	Both	All ages	HKD	Number	2009	111770	152272	79109.7
DALYs	High-income Asia Pacific	Both	All ages	HKD	Number	2010	118742	162277	83241.4
DALYs	High-income Asia Pacific	Both	All ages	HKD	Number	2011	124373	169913	87568.7
DALYs	High-income Asia Pacific	Both	All ages	HKD	Number	2012	128744	175841	90776.7
DALYs	High-income Asia Pacific	Both	All ages	HKD	Number	2013	131394	179274	92724.1
DALYs	High-income Asia Pacific	Both	All ages	HKD	Number	2014	134040	183193	94663.5
DALYs	High-income Asia Pacific	Both	All ages	HKD	Number	2015	137046	187288	97107.8
DALYs	High-income Asia Pacific	Both	All ages	HKD	Number	2016	141283	193088	100003
DALYs	High-income Asia Pacific	Both	All ages	HKD	Number	2017	145425	199078	102245
DALYs	High-income Asia Pacific	Both	All ages	HKD	Number	2018	149936	206706	104777
DALYs	High-income Asia Pacific	Both	All ages	HKD	Number	2019	154185	213229	106785
DALYs	High-income Asia Pacific	Both	All ages	HKD	Number	2020	155882	224223	101767
DALYs	High-income Asia Pacific	Both	All ages	HKD	Number	2021	163298	235048	106784
DALYs	High-income Asia Pacific	Female	All ages	HKD	Number	1990	27473.5	37248.8	19422.9
DALYs	High-income Asia Pacific	Female	All ages	HKD	Number	1991	28413.9	38604.8	20117.3
DALYs	High-income Asia Pacific	Female	All ages	HKD	Number	1992	29103.8	39754.1	20569
DALYs	High-income Asia Pacific	Female	All ages	HKD	Number	1993	29535.3	40437.5	20952.4
DALYs	High-income Asia Pacific	Female	All ages	HKD	Number	1994	30061.1	41116.9	21387.5
DALYs	High-income Asia Pacific	Female	All ages	HKD	Number	1995	32662.6	44835.1	22940.9
DALYs	High-income Asia Pacific	Female	All ages	HKD	Number	1996	33265.4	45633.6	23358.5
DALYs	High-income Asia Pacific	Female	All ages	HKD	Number	1997	32877.8	45389.9	23096.9
DALYs	High-income Asia Pacific	Female	All ages	HKD	Number	1998	32712.2	45184.7	22994.4
DALYs	High-income Asia Pacific	Female	All ages	HKD	Number	1999	32670.7	45286.2	22804
DALYs	High-income Asia Pacific	Female	All ages	HKD	Number	2000	32901.7	45625.2	23070.1
DALYs	High-income Asia Pacific	Female	All ages	HKD	Number	2001	33593.4	46458	23509.7
DALYs	High-income Asia Pacific	Female	All ages	HKD	Number	2002	34893.1	48223.9	24508.1
DALYs	High-income Asia Pacific	Female	All ages	HKD	Number	2003	36320	50060.5	25437.3
DALYs	High-income Asia Pacific	Female	All ages	HKD	Number	2004	38080.8	52385.8	26660.1
DALYs	High-income Asia Pacific	Female	All ages	HKD	Number	2005	39933.6	54987.7	27753.9
DALYs	High-income Asia Pacific	Female	All ages	HKD	Number	2006	42049.9	58340	29118.8
DALYs	High-income Asia Pacific	Female	All ages	HKD	Number	2007	45010.4	62656.3	31006.1
DALYs	High-income Asia Pacific	Female	All ages	HKD	Number	2008	48133.4	67286.3	33200.8
DALYs	High-income Asia Pacific	Female	All ages	HKD	Number	2009	51023.8	71464.3	35217.7
DALYs	High-income Asia Pacific	Female	All ages	HKD	Number	2010	54255	76300.9	37052.6
DALYs	High-income Asia Pacific	Female	All ages	HKD	Number	2011	56889.8	79964.6	38667.5
DALYs	High-income Asia Pacific	Female	All ages	HKD	Number	2012	58744	82419.3	39870.1
DALYs	High-income Asia Pacific	Female	All ages	HKD	Number	2013	59752	83988.2	40407.6
DALYs	High-income Asia Pacific	Female	All ages	HKD	Number	2014	60678.6	85130.3	40999
DALYs	High-income Asia Pacific	Female	All ages	HKD	Number	2015	61674.3	86605.6	41678
DALYs	High-income Asia Pacific	Female	All ages	HKD	Number	2016	63301.6	88777.9	42837.6
DALYs	High-income Asia Pacific	Female	All ages	HKD	Number	2017	64875.5	91163.6	43652.8
DALYs	High-income Asia Pacific	Female	All ages	HKD	Number	2018	66628.7	94168.6	44661.8
DALYs	High-income Asia Pacific	Female	All ages	HKD	Number	2019	68206.1	97376.5	45352.6
DALYs	High-income Asia Pacific	Female	All ages	HKD	Number	2020	68664.7	101276	43037.7
DALYs	High-income Asia Pacific	Female	All ages	HKD	Number	2021	72445.4	107393	45335.3
DALYs	High-income Asia Pacific	Male	All ages	HKD	Number	1990	29622.4	39857.2	21417.4
DALYs	High-income Asia Pacific	Male	All ages	HKD	Number	1991	30713.8	41316	22218.4
DALYs	High-income Asia Pacific	Male	All ages	HKD	Number	1992	31465.8	42290.2	22709.9
DALYs	High-income Asia Pacific	Male	All ages	HKD	Number	1993	32290.8	43486.4	23340.7
DALYs	High-income Asia Pacific	Male	All ages	HKD	Number	1994	32930.8	44426.3	23798
DALYs	High-income Asia Pacific	Male	All ages	HKD	Number	1995	36136.9	49288.8	25794
DALYs	High-income Asia Pacific	Male	All ages	HKD	Number	1996	36739.2	50066.6	26232.6
DALYs	High-income Asia Pacific	Male	All ages	HKD	Number	1997	36581.2	50045.6	26185.5
DALYs	High-income Asia Pacific	Male	All ages	HKD	Number	1998	36890.5	50621.8	26342.6
DALYs	High-income Asia Pacific	Male	All ages	HKD	Number	1999	37082.4	51107	26467.6
DALYs	High-income Asia Pacific	Male	All ages	HKD	Number	2000	37451	51483.8	26704.5
DALYs	High-income Asia Pacific	Male	All ages	HKD	Number	2001	38553.5	52640.8	27504.7
DALYs	High-income Asia Pacific	Male	All ages	HKD	Number	2002	40034.2	54448.4	28542.9
DALYs	High-income Asia Pacific	Male	All ages	HKD	Number	2003	41930.6	56941.9	29937.7
DALYs	High-income Asia Pacific	Male	All ages	HKD	Number	2004	43716	59349.3	31353.2
DALYs	High-income Asia Pacific	Male	All ages	HKD	Number	2005	46130.1	62609.7	32845.9
DALYs	High-income Asia Pacific	Male	All ages	HKD	Number	2006	48575.1	66040.4	34600.8
DALYs	High-income Asia Pacific	Male	All ages	HKD	Number	2007	52387.8	70989.1	37301.5
DALYs	High-income Asia Pacific	Male	All ages	HKD	Number	2008	56676.6	76664.4	40216.4
DALYs	High-income Asia Pacific	Male	All ages	HKD	Number	2009	60746.3	82155	43233.9
DALYs	High-income Asia Pacific	Male	All ages	HKD	Number	2010	64486.8	87570.1	45446.6
DALYs	High-income Asia Pacific	Male	All ages	HKD	Number	2011	67483.1	91470.2	47748.2
DALYs	High-income Asia Pacific	Male	All ages	HKD	Number	2012	70000.4	94545.7	49585
DALYs	High-income Asia Pacific	Male	All ages	HKD	Number	2013	71642.2	96555.7	50907.1
DALYs	High-income Asia Pacific	Male	All ages	HKD	Number	2014	73361.6	98413.8	52162.3
DALYs	High-income Asia Pacific	Male	All ages	HKD	Number	2015	75372.2	101437	53775.2
DALYs	High-income Asia Pacific	Male	All ages	HKD	Number	2016	77981.1	104931	55550.4
DALYs	High-income Asia Pacific	Male	All ages	HKD	Number	2017	80549.8	108408	57183.1
DALYs	High-income Asia Pacific	Male	All ages	HKD	Number	2018	83307.7	112549	58831.7
DALYs	High-income Asia Pacific	Male	All ages	HKD	Number	2019	85978.8	116864	60290.7
DALYs	High-income Asia Pacific	Male	All ages	HKD	Number	2020	87217.2	123219	57776.3
DALYs	High-income Asia Pacific	Male	All ages	HKD	Number	2021	90852.5	129145	60015
DALYs	High-income North America	Both	All ages	HKD	Number	1990	199902	255082	144999
DALYs	High-income North America	Both	All ages	HKD	Number	1991	207124	264176	150417
DALYs	High-income North America	Both	All ages	HKD	Number	1992	215613	274861	156464
DALYs	High-income North America	Both	All ages	HKD	Number	1993	225213	287108	163888
DALYs	High-income North America	Both	All ages	HKD	Number	1994	231045	294217	168393
DALYs	High-income North America	Both	All ages	HKD	Number	1995	238282	303611	173874
DALYs	High-income North America	Both	All ages	HKD	Number	1996	244465	311524	177869
DALYs	High-income North America	Both	All ages	HKD	Number	1997	253068	322071	184233
DALYs	High-income North America	Both	All ages	HKD	Number	1998	266551	338881	193662
DALYs	High-income North America	Both	All ages	HKD	Number	1999	292060	372800	211669
DALYs	High-income North America	Both	All ages	HKD	Number	2000	326248	417697	235228
DALYs	High-income North America	Both	All ages	HKD	Number	2001	346171	444144	248923
DALYs	High-income North America	Both	All ages	HKD	Number	2002	358847	461002	257561
DALYs	High-income North America	Both	All ages	HKD	Number	2003	369220	475511	264036
DALYs	High-income North America	Both	All ages	HKD	Number	2004	375488	483355	267753
DALYs	High-income North America	Both	All ages	HKD	Number	2005	387466	499581	276425
DALYs	High-income North America	Both	All ages	HKD	Number	2006	399647	516473	283903
DALYs	High-income North America	Both	All ages	HKD	Number	2007	414026	536090	293439
DALYs	High-income North America	Both	All ages	HKD	Number	2008	431659	560500	305906
DALYs	High-income North America	Both	All ages	HKD	Number	2009	450254	586230	317834
DALYs	High-income North America	Both	All ages	HKD	Number	2010	481509	628405	339408
DALYs	High-income North America	Both	All ages	HKD	Number	2011	532640	685382	384459
DALYs	High-income North America	Both	All ages	HKD	Number	2012	566617	713887	423718
DALYs	High-income North America	Both	All ages	HKD	Number	2013	608624	750163	467894
DALYs	High-income North America	Both	All ages	HKD	Number	2014	641202	777031	503235
DALYs	High-income North America	Both	All ages	HKD	Number	2015	673414	813256	531490
DALYs	High-income North America	Both	All ages	HKD	Number	2016	704995	852361	555684
DALYs	High-income North America	Both	All ages	HKD	Number	2017	729036	882195	572973
DALYs	High-income North America	Both	All ages	HKD	Number	2018	750238	908897	588478
DALYs	High-income North America	Both	All ages	HKD	Number	2019	777294	944360	607794
DALYs	High-income North America	Both	All ages	HKD	Number	2020	800537	978391	625191
DALYs	High-income North America	Both	All ages	HKD	Number	2021	821768	1.00417e+06	642284
DALYs	High-income North America	Female	All ages	HKD	Number	1990	104139	133559	74785.8
DALYs	High-income North America	Female	All ages	HKD	Number	1991	107627	137937	77424.1
DALYs	High-income North America	Female	All ages	HKD	Number	1992	112146	143891	80603.2
DALYs	High-income North America	Female	All ages	HKD	Number	1993	117988	151055	84972
DALYs	High-income North America	Female	All ages	HKD	Number	1994	121204	155150	87215.7
DALYs	High-income North America	Female	All ages	HKD	Number	1995	124894	159773	89848.2
DALYs	High-income North America	Female	All ages	HKD	Number	1996	128924	164978	93003.2
DALYs	High-income North America	Female	All ages	HKD	Number	1997	133923	171315	96583.3
DALYs	High-income North America	Female	All ages	HKD	Number	1998	141696	181474	101978
DALYs	High-income North America	Female	All ages	HKD	Number	1999	155613	200147	111602
DALYs	High-income North America	Female	All ages	HKD	Number	2000	174738	225647	124258
DALYs	High-income North America	Female	All ages	HKD	Number	2001	185454	239915	131583
DALYs	High-income North America	Female	All ages	HKD	Number	2002	191679	247835	135804
DALYs	High-income North America	Female	All ages	HKD	Number	2003	196628	254632	138847
DALYs	High-income North America	Female	All ages	HKD	Number	2004	199532	258525	140113
DALYs	High-income North America	Female	All ages	HKD	Number	2005	204760	265488	143696
DALYs	High-income North America	Female	All ages	HKD	Number	2006	210083	273459	146885
DALYs	High-income North America	Female	All ages	HKD	Number	2007	216933	283252	151545
DALYs	High-income North America	Female	All ages	HKD	Number	2008	225112	294681	157478
DALYs	High-income North America	Female	All ages	HKD	Number	2009	234175	307460	163003
DALYs	High-income North America	Female	All ages	HKD	Number	2010	248459	326551	172967
DALYs	High-income North America	Female	All ages	HKD	Number	2011	273781	354884	193891
DALYs	High-income North America	Female	All ages	HKD	Number	2012	289904	368021	211090
DALYs	High-income North America	Female	All ages	HKD	Number	2013	309003	383696	231879
DALYs	High-income North America	Female	All ages	HKD	Number	2014	323877	396490	247995
DALYs	High-income North America	Female	All ages	HKD	Number	2015	337219	411416	259254
DALYs	High-income North America	Female	All ages	HKD	Number	2016	351697	428992	270067
DALYs	High-income North America	Female	All ages	HKD	Number	2017	361827	442476	276982
DALYs	High-income North America	Female	All ages	HKD	Number	2018	370375	453117	281963
DALYs	High-income North America	Female	All ages	HKD	Number	2019	383088	470020	290973
DALYs	High-income North America	Female	All ages	HKD	Number	2020	393101	484656	297949
DALYs	High-income North America	Female	All ages	HKD	Number	2021	401848	495336	304111
DALYs	High-income North America	Male	All ages	HKD	Number	1990	95763.1	122047	70295.7
DALYs	High-income North America	Male	All ages	HKD	Number	1991	99497.6	126561	73245.2
DALYs	High-income North America	Male	All ages	HKD	Number	1992	103467	131726	76108.1
DALYs	High-income North America	Male	All ages	HKD	Number	1993	107225	136374	79122.6
DALYs	High-income North America	Male	All ages	HKD	Number	1994	109841	139684	81013
DALYs	High-income North America	Male	All ages	HKD	Number	1995	113388	144007	83680.9
DALYs	High-income North America	Male	All ages	HKD	Number	1996	115541	146467	85126.3
DALYs	High-income North America	Male	All ages	HKD	Number	1997	119145	151099	87849
DALYs	High-income North America	Male	All ages	HKD	Number	1998	124855	158737	92027.2
DALYs	High-income North America	Male	All ages	HKD	Number	1999	136447	173885	100121
DALYs	High-income North America	Male	All ages	HKD	Number	2000	151510	193555	110631
DALYs	High-income North America	Male	All ages	HKD	Number	2001	160717	205369	117142
DALYs	High-income North America	Male	All ages	HKD	Number	2002	167167	213746	121644
DALYs	High-income North America	Male	All ages	HKD	Number	2003	172592	220969	125371
DALYs	High-income North America	Male	All ages	HKD	Number	2004	175956	225302	127653
DALYs	High-income North America	Male	All ages	HKD	Number	2005	182706	234069	132577
DALYs	High-income North America	Male	All ages	HKD	Number	2006	189564	243799	137335
DALYs	High-income North America	Male	All ages	HKD	Number	2007	197094	253521	142450
DALYs	High-income North America	Male	All ages	HKD	Number	2008	206546	266295	148768
DALYs	High-income North America	Male	All ages	HKD	Number	2009	216079	279292	155061
DALYs	High-income North America	Male	All ages	HKD	Number	2010	233050	301640	167381
DALYs	High-income North America	Male	All ages	HKD	Number	2011	258859	331038	189679
DALYs	High-income North America	Male	All ages	HKD	Number	2012	276713	346694	210355
DALYs	High-income North America	Male	All ages	HKD	Number	2013	299621	366589	235674
DALYs	High-income North America	Male	All ages	HKD	Number	2014	317325	382235	254991
DALYs	High-income North America	Male	All ages	HKD	Number	2015	336195	403533	271880
DALYs	High-income North America	Male	All ages	HKD	Number	2016	353299	424235	285247
DALYs	High-income North America	Male	All ages	HKD	Number	2017	367209	441149	295798
DALYs	High-income North America	Male	All ages	HKD	Number	2018	379863	457065	305254
DALYs	High-income North America	Male	All ages	HKD	Number	2019	394206	475156	315975
DALYs	High-income North America	Male	All ages	HKD	Number	2020	407436	497638	323575
DALYs	High-income North America	Male	All ages	HKD	Number	2021	419920	508998	334012
DALYs	High-middle SDI	Both	All ages	HKD	Number	1990	403164	541429	282599
DALYs	High-middle SDI	Both	All ages	HKD	Number	1991	411410	551436	289654
DALYs	High-middle SDI	Both	All ages	HKD	Number	1992	420315	563613	295324
DALYs	High-middle SDI	Both	All ages	HKD	Number	1993	428566	578250	301600
DALYs	High-middle SDI	Both	All ages	HKD	Number	1994	437387	590012	306690
DALYs	High-middle SDI	Both	All ages	HKD	Number	1995	449218	601681	315419
DALYs	High-middle SDI	Both	All ages	HKD	Number	1996	460763	616639	326559
DALYs	High-middle SDI	Both	All ages	HKD	Number	1997	474774	631922	338374
DALYs	High-middle SDI	Both	All ages	HKD	Number	1998	488819	648461	350218
DALYs	High-middle SDI	Both	All ages	HKD	Number	1999	505875	665002	364856
DALYs	High-middle SDI	Both	All ages	HKD	Number	2000	525856	687538	381345
DALYs	High-middle SDI	Both	All ages	HKD	Number	2001	546483	716105	397593
DALYs	High-middle SDI	Both	All ages	HKD	Number	2002	567528	739971	412989
DALYs	High-middle SDI	Both	All ages	HKD	Number	2003	589704	768780	429446
DALYs	High-middle SDI	Both	All ages	HKD	Number	2004	607892	793202	445875
DALYs	High-middle SDI	Both	All ages	HKD	Number	2005	622876	813603	457200
DALYs	High-middle SDI	Both	All ages	HKD	Number	2006	630203	817513	466559
DALYs	High-middle SDI	Both	All ages	HKD	Number	2007	647109	836404	479350
DALYs	High-middle SDI	Both	All ages	HKD	Number	2008	668987	862888	494518
DALYs	High-middle SDI	Both	All ages	HKD	Number	2009	700472	905790	520684
DALYs	High-middle SDI	Both	All ages	HKD	Number	2010	727425	934429	541887
DALYs	High-middle SDI	Both	All ages	HKD	Number	2011	751792	972672	558580
DALYs	High-middle SDI	Both	All ages	HKD	Number	2012	774763	1.00276e+06	577574
DALYs	High-middle SDI	Both	All ages	HKD	Number	2013	799912	1.03444e+06	595356
DALYs	High-middle SDI	Both	All ages	HKD	Number	2014	830080	1.07404e+06	619431
DALYs	High-middle SDI	Both	All ages	HKD	Number	2015	866801	1.11287e+06	650359
DALYs	High-middle SDI	Both	All ages	HKD	Number	2016	900029	1.17266e+06	665037
DALYs	High-middle SDI	Both	All ages	HKD	Number	2017	923665	1.21224e+06	672964
DALYs	High-middle SDI	Both	All ages	HKD	Number	2018	944252	1.2528e+06	676688
DALYs	High-middle SDI	Both	All ages	HKD	Number	2019	974930	1.30491e+06	688380
DALYs	High-middle SDI	Both	All ages	HKD	Number	2020	998042	1.34423e+06	698005
DALYs	High-middle SDI	Both	All ages	HKD	Number	2021	1.01919e+06	1.3757e+06	716539
DALYs	High-middle SDI	Female	All ages	HKD	Number	1990	195552	267330	136095
DALYs	High-middle SDI	Female	All ages	HKD	Number	1991	198863	272015	139294
DALYs	High-middle SDI	Female	All ages	HKD	Number	1992	202464	275792	141497
DALYs	High-middle SDI	Female	All ages	HKD	Number	1993	206865	282868	144207
DALYs	High-middle SDI	Female	All ages	HKD	Number	1994	211757	289297	147138
DALYs	High-middle SDI	Female	All ages	HKD	Number	1995	217134	295930	150679
DALYs	High-middle SDI	Female	All ages	HKD	Number	1996	222608	300690	155273
DALYs	High-middle SDI	Female	All ages	HKD	Number	1997	229807	310801	161814
DALYs	High-middle SDI	Female	All ages	HKD	Number	1998	236780	316321	167891
DALYs	High-middle SDI	Female	All ages	HKD	Number	1999	245243	326831	175086
DALYs	High-middle SDI	Female	All ages	HKD	Number	2000	254244	338334	182096
DALYs	High-middle SDI	Female	All ages	HKD	Number	2001	264423	350553	190999
DALYs	High-middle SDI	Female	All ages	HKD	Number	2002	274017	361434	197347
DALYs	High-middle SDI	Female	All ages	HKD	Number	2003	284327	376691	206439
DALYs	High-middle SDI	Female	All ages	HKD	Number	2004	293450	387616	213315
DALYs	High-middle SDI	Female	All ages	HKD	Number	2005	301647	397165	219010
DALYs	High-middle SDI	Female	All ages	HKD	Number	2006	305479	397910	224338
DALYs	High-middle SDI	Female	All ages	HKD	Number	2007	313238	408499	227837
DALYs	High-middle SDI	Female	All ages	HKD	Number	2008	324841	423011	237963
DALYs	High-middle SDI	Female	All ages	HKD	Number	2009	340093	443166	248711
DALYs	High-middle SDI	Female	All ages	HKD	Number	2010	352958	457775	258929
DALYs	High-middle SDI	Female	All ages	HKD	Number	2011	364487	475043	266327
DALYs	High-middle SDI	Female	All ages	HKD	Number	2012	373100	486797	273828
DALYs	High-middle SDI	Female	All ages	HKD	Number	2013	384338	499807	280972
DALYs	High-middle SDI	Female	All ages	HKD	Number	2014	400187	523139	294488
DALYs	High-middle SDI	Female	All ages	HKD	Number	2015	418553	546607	307192
DALYs	High-middle SDI	Female	All ages	HKD	Number	2016	435156	571875	316733
DALYs	High-middle SDI	Female	All ages	HKD	Number	2017	449187	599130	320075
DALYs	High-middle SDI	Female	All ages	HKD	Number	2018	459353	617973	322719
DALYs	High-middle SDI	Female	All ages	HKD	Number	2019	475312	647467	325800
DALYs	High-middle SDI	Female	All ages	HKD	Number	2020	487598	671405	335565
DALYs	High-middle SDI	Female	All ages	HKD	Number	2021	499260	685411	342524
DALYs	High-middle SDI	Male	All ages	HKD	Number	1990	207612	287833	143923
DALYs	High-middle SDI	Male	All ages	HKD	Number	1991	212547	294365	147099
DALYs	High-middle SDI	Male	All ages	HKD	Number	1992	217852	301256	151446
DALYs	High-middle SDI	Male	All ages	HKD	Number	1993	221700	308586	154800
DALYs	High-middle SDI	Male	All ages	HKD	Number	1994	225630	313520	156281
DALYs	High-middle SDI	Male	All ages	HKD	Number	1995	232085	321952	162097
DALYs	High-middle SDI	Male	All ages	HKD	Number	1996	238155	329123	166568
DALYs	High-middle SDI	Male	All ages	HKD	Number	1997	244967	332791	172550
DALYs	High-middle SDI	Male	All ages	HKD	Number	1998	252039	343526	179490
DALYs	High-middle SDI	Male	All ages	HKD	Number	1999	260631	349112	187186
DALYs	High-middle SDI	Male	All ages	HKD	Number	2000	271612	361572	194926
DALYs	High-middle SDI	Male	All ages	HKD	Number	2001	282060	377367	202973
DALYs	High-middle SDI	Male	All ages	HKD	Number	2002	293511	389228	213008
DALYs	High-middle SDI	Male	All ages	HKD	Number	2003	305378	403252	221057
DALYs	High-middle SDI	Male	All ages	HKD	Number	2004	314442	414863	228081
DALYs	High-middle SDI	Male	All ages	HKD	Number	2005	321229	422156	236083
DALYs	High-middle SDI	Male	All ages	HKD	Number	2006	324724	423862	239203
DALYs	High-middle SDI	Male	All ages	HKD	Number	2007	333871	435937	246103
DALYs	High-middle SDI	Male	All ages	HKD	Number	2008	344146	447581	254726
DALYs	High-middle SDI	Male	All ages	HKD	Number	2009	360379	465820	267514
DALYs	High-middle SDI	Male	All ages	HKD	Number	2010	374466	484583	279276
DALYs	High-middle SDI	Male	All ages	HKD	Number	2011	387306	504250	288455
DALYs	High-middle SDI	Male	All ages	HKD	Number	2012	401663	522470	298043
DALYs	High-middle SDI	Male	All ages	HKD	Number	2013	415574	540936	307414
DALYs	High-middle SDI	Male	All ages	HKD	Number	2014	429892	557962	321097
DALYs	High-middle SDI	Male	All ages	HKD	Number	2015	448248	578837	333625
DALYs	High-middle SDI	Male	All ages	HKD	Number	2016	464873	609671	343317
DALYs	High-middle SDI	Male	All ages	HKD	Number	2017	474478	626841	345091
DALYs	High-middle SDI	Male	All ages	HKD	Number	2018	484899	650383	347540
DALYs	High-middle SDI	Male	All ages	HKD	Number	2019	499618	670849	351905
DALYs	High-middle SDI	Male	All ages	HKD	Number	2020	510444	689034	356833
DALYs	High-middle SDI	Male	All ages	HKD	Number	2021	519933	702278	361302
DALYs	Low SDI	Both	All ages	HKD	Number	1990	224298	311782	147048
DALYs	Low SDI	Both	All ages	HKD	Number	1991	230005	320128	151063
DALYs	Low SDI	Both	All ages	HKD	Number	1992	236139	329282	155066
DALYs	Low SDI	Both	All ages	HKD	Number	1993	242710	338839	158917
DALYs	Low SDI	Both	All ages	HKD	Number	1994	249850	348027	164329
DALYs	Low SDI	Both	All ages	HKD	Number	1995	255669	357557	167755
DALYs	Low SDI	Both	All ages	HKD	Number	1996	259895	362652	171930
DALYs	Low SDI	Both	All ages	HKD	Number	1997	264160	368066	175433
DALYs	Low SDI	Both	All ages	HKD	Number	1998	268998	375223	178186
DALYs	Low SDI	Both	All ages	HKD	Number	1999	271476	379529	181130
DALYs	Low SDI	Both	All ages	HKD	Number	2000	274993	385666	184308
DALYs	Low SDI	Both	All ages	HKD	Number	2001	278480	389751	187064
DALYs	Low SDI	Both	All ages	HKD	Number	2002	283880	396406	190696
DALYs	Low SDI	Both	All ages	HKD	Number	2003	289296	402862	194991
DALYs	Low SDI	Both	All ages	HKD	Number	2004	294070	410016	198237
DALYs	Low SDI	Both	All ages	HKD	Number	2005	298227	416246	201302
DALYs	Low SDI	Both	All ages	HKD	Number	2006	304309	427070	205011
DALYs	Low SDI	Both	All ages	HKD	Number	2007	309814	430666	210267
DALYs	Low SDI	Both	All ages	HKD	Number	2008	316349	439920	213973
DALYs	Low SDI	Both	All ages	HKD	Number	2009	325108	451499	222266
DALYs	Low SDI	Both	All ages	HKD	Number	2010	334295	463116	228974
DALYs	Low SDI	Both	All ages	HKD	Number	2011	346031	478246	237260
DALYs	Low SDI	Both	All ages	HKD	Number	2012	357831	495057	243670
DALYs	Low SDI	Both	All ages	HKD	Number	2013	374031	516244	254046
DALYs	Low SDI	Both	All ages	HKD	Number	2014	387240	535103	261995
DALYs	Low SDI	Both	All ages	HKD	Number	2015	398608	551865	268725
DALYs	Low SDI	Both	All ages	HKD	Number	2016	410105	566333	275088
DALYs	Low SDI	Both	All ages	HKD	Number	2017	423407	585707	284280
DALYs	Low SDI	Both	All ages	HKD	Number	2018	436489	604567	291793
DALYs	Low SDI	Both	All ages	HKD	Number	2019	452724	628338	301326
DALYs	Low SDI	Both	All ages	HKD	Number	2020	465555	648361	308088
DALYs	Low SDI	Both	All ages	HKD	Number	2021	471848	654070	312220
DALYs	Low SDI	Female	All ages	HKD	Number	1990	82739.9	119730	53412.4
DALYs	Low SDI	Female	All ages	HKD	Number	1991	84820.9	122673	54961.8
DALYs	Low SDI	Female	All ages	HKD	Number	1992	87218.7	125264	56702.4
DALYs	Low SDI	Female	All ages	HKD	Number	1993	89761	128993	58112
DALYs	Low SDI	Female	All ages	HKD	Number	1994	92742.5	133510	60042.9
DALYs	Low SDI	Female	All ages	HKD	Number	1995	95333.3	136522	62082.6
DALYs	Low SDI	Female	All ages	HKD	Number	1996	97412.4	139297	63612.1
DALYs	Low SDI	Female	All ages	HKD	Number	1997	98937.5	140992	65175.6
DALYs	Low SDI	Female	All ages	HKD	Number	1998	100993	143587	66354.6
DALYs	Low SDI	Female	All ages	HKD	Number	1999	102506	145546	67399.4
DALYs	Low SDI	Female	All ages	HKD	Number	2000	104377	148197	68803
DALYs	Low SDI	Female	All ages	HKD	Number	2001	106148	151713	70239
DALYs	Low SDI	Female	All ages	HKD	Number	2002	108993	155072	72751.7
DALYs	Low SDI	Female	All ages	HKD	Number	2003	111419	158824	74328.8
DALYs	Low SDI	Female	All ages	HKD	Number	2004	113306	160442	76129.1
DALYs	Low SDI	Female	All ages	HKD	Number	2005	115336	163679	77729.4
DALYs	Low SDI	Female	All ages	HKD	Number	2006	118291	167639	79888.6
DALYs	Low SDI	Female	All ages	HKD	Number	2007	120672	171642	81946.1
DALYs	Low SDI	Female	All ages	HKD	Number	2008	123680	174914	84288.6
DALYs	Low SDI	Female	All ages	HKD	Number	2009	127498	181380	86831.6
DALYs	Low SDI	Female	All ages	HKD	Number	2010	131321	183874	89222.6
DALYs	Low SDI	Female	All ages	HKD	Number	2011	136803	192852	93183.3
DALYs	Low SDI	Female	All ages	HKD	Number	2012	143012	200735	97000.4
DALYs	Low SDI	Female	All ages	HKD	Number	2013	150258	210608	101731
DALYs	Low SDI	Female	All ages	HKD	Number	2014	156064	219433	105169
DALYs	Low SDI	Female	All ages	HKD	Number	2015	160810	225065	107721
DALYs	Low SDI	Female	All ages	HKD	Number	2016	166401	232533	111453
DALYs	Low SDI	Female	All ages	HKD	Number	2017	173007	240899	115910
DALYs	Low SDI	Female	All ages	HKD	Number	2018	179448	250851	119207
DALYs	Low SDI	Female	All ages	HKD	Number	2019	186147	260608	123363
DALYs	Low SDI	Female	All ages	HKD	Number	2020	191937	269183	125556
DALYs	Low SDI	Female	All ages	HKD	Number	2021	196721	275770	128695
DALYs	Low SDI	Male	All ages	HKD	Number	1990	141558	204642	90304.1
DALYs	Low SDI	Male	All ages	HKD	Number	1991	145184	209677	92683.4
DALYs	Low SDI	Male	All ages	HKD	Number	1992	148920	216701	94487
DALYs	Low SDI	Male	All ages	HKD	Number	1993	152949	221735	97437.3
DALYs	Low SDI	Male	All ages	HKD	Number	1994	157108	226071	100124
DALYs	Low SDI	Male	All ages	HKD	Number	1995	160336	231445	101970
DALYs	Low SDI	Male	All ages	HKD	Number	1996	162483	234895	104095
DALYs	Low SDI	Male	All ages	HKD	Number	1997	165223	238097	105285
DALYs	Low SDI	Male	All ages	HKD	Number	1998	168006	242518	108881
DALYs	Low SDI	Male	All ages	HKD	Number	1999	168970	246409	109713
DALYs	Low SDI	Male	All ages	HKD	Number	2000	170616	249690	110926
DALYs	Low SDI	Male	All ages	HKD	Number	2001	172332	252242	112621
DALYs	Low SDI	Male	All ages	HKD	Number	2002	174887	255783	113583
DALYs	Low SDI	Male	All ages	HKD	Number	2003	177877	259861	115103
DALYs	Low SDI	Male	All ages	HKD	Number	2004	180764	264998	118079
DALYs	Low SDI	Male	All ages	HKD	Number	2005	182891	268265	119089
DALYs	Low SDI	Male	All ages	HKD	Number	2006	186018	272239	122442
DALYs	Low SDI	Male	All ages	HKD	Number	2007	189143	275427	124717
DALYs	Low SDI	Male	All ages	HKD	Number	2008	192669	279256	127381
DALYs	Low SDI	Male	All ages	HKD	Number	2009	197610	286303	131949
DALYs	Low SDI	Male	All ages	HKD	Number	2010	202974	291576	135449
DALYs	Low SDI	Male	All ages	HKD	Number	2011	209228	300391	139783
DALYs	Low SDI	Male	All ages	HKD	Number	2012	214819	308909	142633
DALYs	Low SDI	Male	All ages	HKD	Number	2013	223774	320582	148398
DALYs	Low SDI	Male	All ages	HKD	Number	2014	231176	331842	152294
DALYs	Low SDI	Male	All ages	HKD	Number	2015	237798	340973	154964
DALYs	Low SDI	Male	All ages	HKD	Number	2016	243704	348028	158689
DALYs	Low SDI	Male	All ages	HKD	Number	2017	250400	357239	163118
DALYs	Low SDI	Male	All ages	HKD	Number	2018	257041	365835	167235
DALYs	Low SDI	Male	All ages	HKD	Number	2019	266577	378293	173155
DALYs	Low SDI	Male	All ages	HKD	Number	2020	273618	385586	177322
DALYs	Low SDI	Male	All ages	HKD	Number	2021	275127	387455	177832
DALYs	Low-middle SDI	Both	All ages	HKD	Number	1990	398435	560637	268644
DALYs	Low-middle SDI	Both	All ages	HKD	Number	1991	411060	574286	277397
DALYs	Low-middle SDI	Both	All ages	HKD	Number	1992	427209	598063	289300
DALYs	Low-middle SDI	Both	All ages	HKD	Number	1993	444244	619338	302270
DALYs	Low-middle SDI	Both	All ages	HKD	Number	1994	462014	639340	316464
DALYs	Low-middle SDI	Both	All ages	HKD	Number	1995	481215	665585	327765
DALYs	Low-middle SDI	Both	All ages	HKD	Number	1996	500727	691063	342469
DALYs	Low-middle SDI	Both	All ages	HKD	Number	1997	522080	714483	356825
DALYs	Low-middle SDI	Both	All ages	HKD	Number	1998	542446	740371	374214
DALYs	Low-middle SDI	Both	All ages	HKD	Number	1999	558506	758317	385979
DALYs	Low-middle SDI	Both	All ages	HKD	Number	2000	575897	780821	398918
DALYs	Low-middle SDI	Both	All ages	HKD	Number	2001	598934	808759	415831
DALYs	Low-middle SDI	Both	All ages	HKD	Number	2002	620693	832886	432528
DALYs	Low-middle SDI	Both	All ages	HKD	Number	2003	642867	861287	448310
DALYs	Low-middle SDI	Both	All ages	HKD	Number	2004	661196	886730	461468
DALYs	Low-middle SDI	Both	All ages	HKD	Number	2005	679473	909248	473335
DALYs	Low-middle SDI	Both	All ages	HKD	Number	2006	697532	933679	487887
DALYs	Low-middle SDI	Both	All ages	HKD	Number	2007	717437	959699	501886
DALYs	Low-middle SDI	Both	All ages	HKD	Number	2008	742082	992476	518967
DALYs	Low-middle SDI	Both	All ages	HKD	Number	2009	767622	1.02497e+06	539203
DALYs	Low-middle SDI	Both	All ages	HKD	Number	2010	795482	1.06488e+06	558242
DALYs	Low-middle SDI	Both	All ages	HKD	Number	2011	824313	1.10559e+06	580201
DALYs	Low-middle SDI	Both	All ages	HKD	Number	2012	851864	1.14631e+06	596678
DALYs	Low-middle SDI	Both	All ages	HKD	Number	2013	884781	1.19199e+06	616572
DALYs	Low-middle SDI	Both	All ages	HKD	Number	2014	922404	1.23741e+06	644972
DALYs	Low-middle SDI	Both	All ages	HKD	Number	2015	962877	1.29247e+06	673470
DALYs	Low-middle SDI	Both	All ages	HKD	Number	2016	1.00419e+06	1.35149e+06	700421
DALYs	Low-middle SDI	Both	All ages	HKD	Number	2017	1.045e+06	1.40461e+06	722993
DALYs	Low-middle SDI	Both	All ages	HKD	Number	2018	1.09988e+06	1.48876e+06	752235
DALYs	Low-middle SDI	Both	All ages	HKD	Number	2019	1.1529e+06	1.56538e+06	786790
DALYs	Low-middle SDI	Both	All ages	HKD	Number	2020	1.19218e+06	1.61904e+06	812650
DALYs	Low-middle SDI	Both	All ages	HKD	Number	2021	1.21573e+06	1.65539e+06	830219
DALYs	Low-middle SDI	Female	All ages	HKD	Number	1990	164690	234115	109893
DALYs	Low-middle SDI	Female	All ages	HKD	Number	1991	170293	239877	113620
DALYs	Low-middle SDI	Female	All ages	HKD	Number	1992	177664	248826	118688
DALYs	Low-middle SDI	Female	All ages	HKD	Number	1993	185032	258694	124284
DALYs	Low-middle SDI	Female	All ages	HKD	Number	1994	192773	269796	129965
DALYs	Low-middle SDI	Female	All ages	HKD	Number	1995	201238	281523	135490
DALYs	Low-middle SDI	Female	All ages	HKD	Number	1996	210416	294444	141676
DALYs	Low-middle SDI	Female	All ages	HKD	Number	1997	220149	306555	148120
DALYs	Low-middle SDI	Female	All ages	HKD	Number	1998	230168	317838	156064
DALYs	Low-middle SDI	Female	All ages	HKD	Number	1999	237535	327010	161406
DALYs	Low-middle SDI	Female	All ages	HKD	Number	2000	244765	336902	167688
DALYs	Low-middle SDI	Female	All ages	HKD	Number	2001	255851	350679	175486
DALYs	Low-middle SDI	Female	All ages	HKD	Number	2002	267313	364484	183242
DALYs	Low-middle SDI	Female	All ages	HKD	Number	2003	277320	376932	190074
DALYs	Low-middle SDI	Female	All ages	HKD	Number	2004	284673	387310	195878
DALYs	Low-middle SDI	Female	All ages	HKD	Number	2005	294911	401333	202506
DALYs	Low-middle SDI	Female	All ages	HKD	Number	2006	304285	413968	209392
DALYs	Low-middle SDI	Female	All ages	HKD	Number	2007	312472	422920	215666
DALYs	Low-middle SDI	Female	All ages	HKD	Number	2008	323546	438743	222407
DALYs	Low-middle SDI	Female	All ages	HKD	Number	2009	335876	454769	232659
DALYs	Low-middle SDI	Female	All ages	HKD	Number	2010	348970	471595	242179
DALYs	Low-middle SDI	Female	All ages	HKD	Number	2011	361000	487367	250462
DALYs	Low-middle SDI	Female	All ages	HKD	Number	2012	375061	507402	259746
DALYs	Low-middle SDI	Female	All ages	HKD	Number	2013	387879	524013	268448
DALYs	Low-middle SDI	Female	All ages	HKD	Number	2014	404467	547085	280505
DALYs	Low-middle SDI	Female	All ages	HKD	Number	2015	425752	576252	293805
DALYs	Low-middle SDI	Female	All ages	HKD	Number	2016	446258	603814	307285
DALYs	Low-middle SDI	Female	All ages	HKD	Number	2017	466121	633348	318351
DALYs	Low-middle SDI	Female	All ages	HKD	Number	2018	490304	666890	333225
DALYs	Low-middle SDI	Female	All ages	HKD	Number	2019	513590	699979	347029
DALYs	Low-middle SDI	Female	All ages	HKD	Number	2020	531840	726373	359133
DALYs	Low-middle SDI	Female	All ages	HKD	Number	2021	545242	743180	368992
DALYs	Low-middle SDI	Male	All ages	HKD	Number	1990	233745	347332	151942
DALYs	Low-middle SDI	Male	All ages	HKD	Number	1991	240768	353681	158353
DALYs	Low-middle SDI	Male	All ages	HKD	Number	1992	249544	366398	164813
DALYs	Low-middle SDI	Male	All ages	HKD	Number	1993	259212	379837	171511
DALYs	Low-middle SDI	Male	All ages	HKD	Number	1994	269241	389667	179307
DALYs	Low-middle SDI	Male	All ages	HKD	Number	1995	279976	405845	186379
DALYs	Low-middle SDI	Male	All ages	HKD	Number	1996	290311	418052	194208
DALYs	Low-middle SDI	Male	All ages	HKD	Number	1997	301931	431235	202583
DALYs	Low-middle SDI	Male	All ages	HKD	Number	1998	312278	442283	210592
DALYs	Low-middle SDI	Male	All ages	HKD	Number	1999	320970	457002	217566
DALYs	Low-middle SDI	Male	All ages	HKD	Number	2000	331132	466425	225120
DALYs	Low-middle SDI	Male	All ages	HKD	Number	2001	343082	475428	234694
DALYs	Low-middle SDI	Male	All ages	HKD	Number	2002	353380	486869	241768
DALYs	Low-middle SDI	Male	All ages	HKD	Number	2003	365547	503065	250962
DALYs	Low-middle SDI	Male	All ages	HKD	Number	2004	376523	522540	257767
DALYs	Low-middle SDI	Male	All ages	HKD	Number	2005	384561	527206	264751
DALYs	Low-middle SDI	Male	All ages	HKD	Number	2006	393247	540357	271062
DALYs	Low-middle SDI	Male	All ages	HKD	Number	2007	404965	555994	279216
DALYs	Low-middle SDI	Male	All ages	HKD	Number	2008	418535	571761	289796
DALYs	Low-middle SDI	Male	All ages	HKD	Number	2009	431746	591635	299094
DALYs	Low-middle SDI	Male	All ages	HKD	Number	2010	446511	608065	310568
DALYs	Low-middle SDI	Male	All ages	HKD	Number	2011	463312	631279	322104
DALYs	Low-middle SDI	Male	All ages	HKD	Number	2012	476803	650727	331856
DALYs	Low-middle SDI	Male	All ages	HKD	Number	2013	496902	682308	344872
DALYs	Low-middle SDI	Male	All ages	HKD	Number	2014	517937	708538	358482
DALYs	Low-middle SDI	Male	All ages	HKD	Number	2015	537125	730874	372497
DALYs	Low-middle SDI	Male	All ages	HKD	Number	2016	557928	759761	385321
DALYs	Low-middle SDI	Male	All ages	HKD	Number	2017	578881	792586	396980
DALYs	Low-middle SDI	Male	All ages	HKD	Number	2018	609577	841030	415317
DALYs	Low-middle SDI	Male	All ages	HKD	Number	2019	639312	885467	432670
DALYs	Low-middle SDI	Male	All ages	HKD	Number	2020	660340	911832	446821
DALYs	Low-middle SDI	Male	All ages	HKD	Number	2021	670486	924519	449867
DALYs	Middle SDI	Both	All ages	HKD	Number	1990	746820	1.00061e+06	519696
DALYs	Middle SDI	Both	All ages	HKD	Number	1991	769546	1.02599e+06	534526
DALYs	Middle SDI	Both	All ages	HKD	Number	1992	800171	1.06993e+06	559709
DALYs	Middle SDI	Both	All ages	HKD	Number	1993	825484	1.10212e+06	577913
DALYs	Middle SDI	Both	All ages	HKD	Number	1994	856097	1.13934e+06	600014
DALYs	Middle SDI	Both	All ages	HKD	Number	1995	886769	1.18268e+06	623572
DALYs	Middle SDI	Both	All ages	HKD	Number	1996	925157	1.23389e+06	651801
DALYs	Middle SDI	Both	All ages	HKD	Number	1997	962728	1.2785e+06	679346
DALYs	Middle SDI	Both	All ages	HKD	Number	1998	1.01582e+06	1.34451e+06	714673
DALYs	Middle SDI	Both	All ages	HKD	Number	1999	1.05843e+06	1.40313e+06	745286
DALYs	Middle SDI	Both	All ages	HKD	Number	2000	1.11103e+06	1.47078e+06	785852
DALYs	Middle SDI	Both	All ages	HKD	Number	2001	1.15737e+06	1.52774e+06	818580
DALYs	Middle SDI	Both	All ages	HKD	Number	2002	1.20652e+06	1.58524e+06	859884
DALYs	Middle SDI	Both	All ages	HKD	Number	2003	1.26167e+06	1.6541e+06	901670
DALYs	Middle SDI	Both	All ages	HKD	Number	2004	1.31424e+06	1.72373e+06	945415
DALYs	Middle SDI	Both	All ages	HKD	Number	2005	1.3588e+06	1.77766e+06	980480
DALYs	Middle SDI	Both	All ages	HKD	Number	2006	1.39528e+06	1.82007e+06	1.01024e+06
DALYs	Middle SDI	Both	All ages	HKD	Number	2007	1.44658e+06	1.88238e+06	1.04731e+06
DALYs	Middle SDI	Both	All ages	HKD	Number	2008	1.51675e+06	1.97988e+06	1.09618e+06
DALYs	Middle SDI	Both	All ages	HKD	Number	2009	1.58534e+06	2.07442e+06	1.14579e+06
DALYs	Middle SDI	Both	All ages	HKD	Number	2010	1.64834e+06	2.15159e+06	1.19046e+06
DALYs	Middle SDI	Both	All ages	HKD	Number	2011	1.70906e+06	2.23359e+06	1.23252e+06
DALYs	Middle SDI	Both	All ages	HKD	Number	2012	1.7665e+06	2.31424e+06	1.27085e+06
DALYs	Middle SDI	Both	All ages	HKD	Number	2013	1.84199e+06	2.41425e+06	1.3207e+06
DALYs	Middle SDI	Both	All ages	HKD	Number	2014	1.90793e+06	2.50352e+06	1.37252e+06
DALYs	Middle SDI	Both	All ages	HKD	Number	2015	1.99478e+06	2.60594e+06	1.43749e+06
DALYs	Middle SDI	Both	All ages	HKD	Number	2016	2.08438e+06	2.75068e+06	1.48645e+06
DALYs	Middle SDI	Both	All ages	HKD	Number	2017	2.1563e+06	2.83382e+06	1.53305e+06
DALYs	Middle SDI	Both	All ages	HKD	Number	2018	2.22665e+06	2.93733e+06	1.57629e+06
DALYs	Middle SDI	Both	All ages	HKD	Number	2019	2.32303e+06	3.06952e+06	1.63905e+06
DALYs	Middle SDI	Both	All ages	HKD	Number	2020	2.40444e+06	3.18277e+06	1.69521e+06
DALYs	Middle SDI	Both	All ages	HKD	Number	2021	2.48423e+06	3.30403e+06	1.74754e+06
DALYs	Middle SDI	Female	All ages	HKD	Number	1990	354893	483083	244366
DALYs	Middle SDI	Female	All ages	HKD	Number	1991	365020	493630	254576
DALYs	Middle SDI	Female	All ages	HKD	Number	1992	379999	514383	262516
DALYs	Middle SDI	Female	All ages	HKD	Number	1993	391061	528010	270936
DALYs	Middle SDI	Female	All ages	HKD	Number	1994	406244	546914	280959
DALYs	Middle SDI	Female	All ages	HKD	Number	1995	419702	566809	291347
DALYs	Middle SDI	Female	All ages	HKD	Number	1996	438141	589744	305098
DALYs	Middle SDI	Female	All ages	HKD	Number	1997	456235	613058	317363
DALYs	Middle SDI	Female	All ages	HKD	Number	1998	481624	644868	334210
DALYs	Middle SDI	Female	All ages	HKD	Number	1999	503278	675970	350111
DALYs	Middle SDI	Female	All ages	HKD	Number	2000	528157	710880	367820
DALYs	Middle SDI	Female	All ages	HKD	Number	2001	549232	734916	385076
DALYs	Middle SDI	Female	All ages	HKD	Number	2002	572223	759027	404350
DALYs	Middle SDI	Female	All ages	HKD	Number	2003	596439	795088	423013
DALYs	Middle SDI	Female	All ages	HKD	Number	2004	620402	822409	442917
DALYs	Middle SDI	Female	All ages	HKD	Number	2005	642141	849736	460609
DALYs	Middle SDI	Female	All ages	HKD	Number	2006	661095	872820	474942
DALYs	Middle SDI	Female	All ages	HKD	Number	2007	685032	907146	491923
DALYs	Middle SDI	Female	All ages	HKD	Number	2008	715395	944987	513867
DALYs	Middle SDI	Female	All ages	HKD	Number	2009	745561	984793	533537
DALYs	Middle SDI	Female	All ages	HKD	Number	2010	772291	1.01545e+06	552446
DALYs	Middle SDI	Female	All ages	HKD	Number	2011	799026	1.05133e+06	570080
DALYs	Middle SDI	Female	All ages	HKD	Number	2012	823695	1.08647e+06	589594
DALYs	Middle SDI	Female	All ages	HKD	Number	2013	856113	1.12824e+06	613053
DALYs	Middle SDI	Female	All ages	HKD	Number	2014	886266	1.16953e+06	636146
DALYs	Middle SDI	Female	All ages	HKD	Number	2015	925242	1.22137e+06	663711
DALYs	Middle SDI	Female	All ages	HKD	Number	2016	969029	1.28302e+06	688690
DALYs	Middle SDI	Female	All ages	HKD	Number	2017	1.00583e+06	1.33214e+06	713823
DALYs	Middle SDI	Female	All ages	HKD	Number	2018	1.04106e+06	1.39251e+06	731605
DALYs	Middle SDI	Female	All ages	HKD	Number	2019	1.08792e+06	1.45021e+06	760293
DALYs	Middle SDI	Female	All ages	HKD	Number	2020	1.1297e+06	1.5119e+06	785704
DALYs	Middle SDI	Female	All ages	HKD	Number	2021	1.17387e+06	1.58148e+06	815601
DALYs	Middle SDI	Male	All ages	HKD	Number	1990	391927	536678	269640
DALYs	Middle SDI	Male	All ages	HKD	Number	1991	404526	553307	277434
DALYs	Middle SDI	Male	All ages	HKD	Number	1992	420172	577119	289042
DALYs	Middle SDI	Male	All ages	HKD	Number	1993	434423	597317	298901
DALYs	Middle SDI	Male	All ages	HKD	Number	1994	449853	613859	308956
DALYs	Middle SDI	Male	All ages	HKD	Number	1995	467067	632100	322296
DALYs	Middle SDI	Male	All ages	HKD	Number	1996	487016	659314	335943
DALYs	Middle SDI	Male	All ages	HKD	Number	1997	506493	680476	350064
DALYs	Middle SDI	Male	All ages	HKD	Number	1998	534197	717222	369683
DALYs	Middle SDI	Male	All ages	HKD	Number	1999	555156	740340	384948
DALYs	Middle SDI	Male	All ages	HKD	Number	2000	582873	777036	407000
DALYs	Middle SDI	Male	All ages	HKD	Number	2001	608137	806570	425319
DALYs	Middle SDI	Male	All ages	HKD	Number	2002	634301	840858	446336
DALYs	Middle SDI	Male	All ages	HKD	Number	2003	665226	876637	470568
DALYs	Middle SDI	Male	All ages	HKD	Number	2004	693838	913018	491590
DALYs	Middle SDI	Male	All ages	HKD	Number	2005	716659	943707	509993
DALYs	Middle SDI	Male	All ages	HKD	Number	2006	734188	958696	526657
DALYs	Middle SDI	Male	All ages	HKD	Number	2007	761552	991944	543125
DALYs	Middle SDI	Male	All ages	HKD	Number	2008	801351	1.04563e+06	572142
DALYs	Middle SDI	Male	All ages	HKD	Number	2009	839782	1.0996e+06	597536
DALYs	Middle SDI	Male	All ages	HKD	Number	2010	876045	1.14568e+06	624029
DALYs	Middle SDI	Male	All ages	HKD	Number	2011	910036	1.19204e+06	648445
DALYs	Middle SDI	Male	All ages	HKD	Number	2012	942807	1.23621e+06	666521
DALYs	Middle SDI	Male	All ages	HKD	Number	2013	985877	1.29178e+06	695100
DALYs	Middle SDI	Male	All ages	HKD	Number	2014	1.02166e+06	1.34168e+06	721489
DALYs	Middle SDI	Male	All ages	HKD	Number	2015	1.06954e+06	1.4024e+06	756706
DALYs	Middle SDI	Male	All ages	HKD	Number	2016	1.11535e+06	1.46565e+06	789849
DALYs	Middle SDI	Male	All ages	HKD	Number	2017	1.15046e+06	1.51878e+06	808326
DALYs	Middle SDI	Male	All ages	HKD	Number	2018	1.18559e+06	1.57413e+06	828420
DALYs	Middle SDI	Male	All ages	HKD	Number	2019	1.2351e+06	1.6387e+06	867482
DALYs	Middle SDI	Male	All ages	HKD	Number	2020	1.27475e+06	1.6987e+06	889148
DALYs	Middle SDI	Male	All ages	HKD	Number	2021	1.31036e+06	1.76014e+06	912395
DALYs	North Africa and Middle East	Both	All ages	HKD	Number	1990	208949	342055	128633
DALYs	North Africa and Middle East	Both	All ages	HKD	Number	1991	213932	346376	133699
DALYs	North Africa and Middle East	Both	All ages	HKD	Number	1992	219664	353640	137997
DALYs	North Africa and Middle East	Both	All ages	HKD	Number	1993	228036	362684	143867
DALYs	North Africa and Middle East	Both	All ages	HKD	Number	1994	235792	371834	149589
DALYs	North Africa and Middle East	Both	All ages	HKD	Number	1995	242131	378703	153643
DALYs	North Africa and Middle East	Both	All ages	HKD	Number	1996	249090	387703	159182
DALYs	North Africa and Middle East	Both	All ages	HKD	Number	1997	255983	393208	166310
DALYs	North Africa and Middle East	Both	All ages	HKD	Number	1998	262200	395667	172267
DALYs	North Africa and Middle East	Both	All ages	HKD	Number	1999	268665	400716	177962
DALYs	North Africa and Middle East	Both	All ages	HKD	Number	2000	274611	407919	183126
DALYs	North Africa and Middle East	Both	All ages	HKD	Number	2001	285261	414401	192145
DALYs	North Africa and Middle East	Both	All ages	HKD	Number	2002	295881	422285	200565
DALYs	North Africa and Middle East	Both	All ages	HKD	Number	2003	306444	432639	209071
DALYs	North Africa and Middle East	Both	All ages	HKD	Number	2004	317093	442126	217339
DALYs	North Africa and Middle East	Both	All ages	HKD	Number	2005	328988	457000	226391
DALYs	North Africa and Middle East	Both	All ages	HKD	Number	2006	342881	473322	236855
DALYs	North Africa and Middle East	Both	All ages	HKD	Number	2007	357355	490045	247987
DALYs	North Africa and Middle East	Both	All ages	HKD	Number	2008	377901	514223	264301
DALYs	North Africa and Middle East	Both	All ages	HKD	Number	2009	401841	540866	282976
DALYs	North Africa and Middle East	Both	All ages	HKD	Number	2010	421257	563181	297667
DALYs	North Africa and Middle East	Both	All ages	HKD	Number	2011	441253	587014	311292
DALYs	North Africa and Middle East	Both	All ages	HKD	Number	2012	463052	615527	326448
DALYs	North Africa and Middle East	Both	All ages	HKD	Number	2013	482924	644011	340782
DALYs	North Africa and Middle East	Both	All ages	HKD	Number	2014	513350	680838	363147
DALYs	North Africa and Middle East	Both	All ages	HKD	Number	2015	547995	723776	387472
DALYs	North Africa and Middle East	Both	All ages	HKD	Number	2016	572968	763349	402913
DALYs	North Africa and Middle East	Both	All ages	HKD	Number	2017	590948	790025	408491
DALYs	North Africa and Middle East	Both	All ages	HKD	Number	2018	616310	832160	414709
DALYs	North Africa and Middle East	Both	All ages	HKD	Number	2019	647517	881895	426587
DALYs	North Africa and Middle East	Both	All ages	HKD	Number	2020	669227	916363	435814
DALYs	North Africa and Middle East	Both	All ages	HKD	Number	2021	681106	932453	439430
DALYs	North Africa and Middle East	Female	All ages	HKD	Number	1990	91576.3	143687	55402.8
DALYs	North Africa and Middle East	Female	All ages	HKD	Number	1991	93167.1	145154	56604
DALYs	North Africa and Middle East	Female	All ages	HKD	Number	1992	95457.5	147835	58147
DALYs	North Africa and Middle East	Female	All ages	HKD	Number	1993	99180.5	152079	60464.7
DALYs	North Africa and Middle East	Female	All ages	HKD	Number	1994	102512	156792	62686.9
DALYs	North Africa and Middle East	Female	All ages	HKD	Number	1995	105286	160293	64666.5
DALYs	North Africa and Middle East	Female	All ages	HKD	Number	1996	109055	164517	67520.4
DALYs	North Africa and Middle East	Female	All ages	HKD	Number	1997	112476	166901	70751.4
DALYs	North Africa and Middle East	Female	All ages	HKD	Number	1998	115626	169295	73825.9
DALYs	North Africa and Middle East	Female	All ages	HKD	Number	1999	118375	171466	76618.2
DALYs	North Africa and Middle East	Female	All ages	HKD	Number	2000	121218	174926	79238.5
DALYs	North Africa and Middle East	Female	All ages	HKD	Number	2001	127059	182553	83272.9
DALYs	North Africa and Middle East	Female	All ages	HKD	Number	2002	132050	188339	87089.2
DALYs	North Africa and Middle East	Female	All ages	HKD	Number	2003	136428	193418	90444.1
DALYs	North Africa and Middle East	Female	All ages	HKD	Number	2004	141160	198202	93881.5
DALYs	North Africa and Middle East	Female	All ages	HKD	Number	2005	146721	204538	97896.4
DALYs	North Africa and Middle East	Female	All ages	HKD	Number	2006	152842	212215	102458
DALYs	North Africa and Middle East	Female	All ages	HKD	Number	2007	159453	219627	108180
DALYs	North Africa and Middle East	Female	All ages	HKD	Number	2008	169844	231943	116411
DALYs	North Africa and Middle East	Female	All ages	HKD	Number	2009	182162	245732	125901
DALYs	North Africa and Middle East	Female	All ages	HKD	Number	2010	191824	258833	132601
DALYs	North Africa and Middle East	Female	All ages	HKD	Number	2011	200206	269355	138623
DALYs	North Africa and Middle East	Female	All ages	HKD	Number	2012	210373	283495	144683
DALYs	North Africa and Middle East	Female	All ages	HKD	Number	2013	218596	294413	150643
DALYs	North Africa and Middle East	Female	All ages	HKD	Number	2014	234782	315735	162186
DALYs	North Africa and Middle East	Female	All ages	HKD	Number	2015	252009	338413	173667
DALYs	North Africa and Middle East	Female	All ages	HKD	Number	2016	264110	357235	180860
DALYs	North Africa and Middle East	Female	All ages	HKD	Number	2017	272271	369549	183063
DALYs	North Africa and Middle East	Female	All ages	HKD	Number	2018	283809	390389	185515
DALYs	North Africa and Middle East	Female	All ages	HKD	Number	2019	298165	413203	190767
DALYs	North Africa and Middle East	Female	All ages	HKD	Number	2020	308368	428408	196358
DALYs	North Africa and Middle East	Female	All ages	HKD	Number	2021	315809	442863	201581
DALYs	North Africa and Middle East	Male	All ages	HKD	Number	1990	117373	223169	68683.9
DALYs	North Africa and Middle East	Male	All ages	HKD	Number	1991	120765	224382	71463.6
DALYs	North Africa and Middle East	Male	All ages	HKD	Number	1992	124206	227554	74384.9
DALYs	North Africa and Middle East	Male	All ages	HKD	Number	1993	128855	231482	77895.3
DALYs	North Africa and Middle East	Male	All ages	HKD	Number	1994	133280	235106	80862.9
DALYs	North Africa and Middle East	Male	All ages	HKD	Number	1995	136845	240967	83087
DALYs	North Africa and Middle East	Male	All ages	HKD	Number	1996	140035	246496	85578.2
DALYs	North Africa and Middle East	Male	All ages	HKD	Number	1997	143507	249261	89149.5
DALYs	North Africa and Middle East	Male	All ages	HKD	Number	1998	146574	250565	92696.9
DALYs	North Africa and Middle East	Male	All ages	HKD	Number	1999	150290	250007	95816.8
DALYs	North Africa and Middle East	Male	All ages	HKD	Number	2000	153394	252041	97790.4
DALYs	North Africa and Middle East	Male	All ages	HKD	Number	2001	158202	251596	102412
DALYs	North Africa and Middle East	Male	All ages	HKD	Number	2002	163831	254972	107356
DALYs	North Africa and Middle East	Male	All ages	HKD	Number	2003	170016	257493	112751
DALYs	North Africa and Middle East	Male	All ages	HKD	Number	2004	175933	262233	117737
DALYs	North Africa and Middle East	Male	All ages	HKD	Number	2005	182266	268522	123246
DALYs	North Africa and Middle East	Male	All ages	HKD	Number	2006	190039	275167	129418
DALYs	North Africa and Middle East	Male	All ages	HKD	Number	2007	197903	284852	135065
DALYs	North Africa and Middle East	Male	All ages	HKD	Number	2008	208057	295931	143059
DALYs	North Africa and Middle East	Male	All ages	HKD	Number	2009	219679	307370	152404
DALYs	North Africa and Middle East	Male	All ages	HKD	Number	2010	229433	318663	160721
DALYs	North Africa and Middle East	Male	All ages	HKD	Number	2011	241047	332851	168953
DALYs	North Africa and Middle East	Male	All ages	HKD	Number	2012	252679	348226	176151
DALYs	North Africa and Middle East	Male	All ages	HKD	Number	2013	264328	366090	184004
DALYs	North Africa and Middle East	Male	All ages	HKD	Number	2014	278568	381298	193906
DALYs	North Africa and Middle East	Male	All ages	HKD	Number	2015	295985	401191	207528
DALYs	North Africa and Middle East	Male	All ages	HKD	Number	2016	308858	418568	214286
DALYs	North Africa and Middle East	Male	All ages	HKD	Number	2017	318677	435391	218287
DALYs	North Africa and Middle East	Male	All ages	HKD	Number	2018	332501	456772	222449
DALYs	North Africa and Middle East	Male	All ages	HKD	Number	2019	349352	481802	229246
DALYs	North Africa and Middle East	Male	All ages	HKD	Number	2020	360858	502260	236167
DALYs	North Africa and Middle East	Male	All ages	HKD	Number	2021	365298	509371	235612
DALYs	Oceania	Both	All ages	HKD	Number	1990	804.642	1223.18	510.833
DALYs	Oceania	Both	All ages	HKD	Number	1991	841.876	1279.91	536.577
DALYs	Oceania	Both	All ages	HKD	Number	1992	878.297	1329.57	556.518
DALYs	Oceania	Both	All ages	HKD	Number	1993	914.374	1382.54	585.86
DALYs	Oceania	Both	All ages	HKD	Number	1994	948.041	1423.78	607.758
DALYs	Oceania	Both	All ages	HKD	Number	1995	985.667	1474.2	628.232
DALYs	Oceania	Both	All ages	HKD	Number	1996	1020.16	1519.94	652.988
DALYs	Oceania	Both	All ages	HKD	Number	1997	1054.49	1570.75	679.785
DALYs	Oceania	Both	All ages	HKD	Number	1998	1087.42	1605.29	701.844
DALYs	Oceania	Both	All ages	HKD	Number	1999	1133.27	1664.32	736.079
DALYs	Oceania	Both	All ages	HKD	Number	2000	1178.26	1722.28	768.735
DALYs	Oceania	Both	All ages	HKD	Number	2001	1209.12	1758.83	787.67
DALYs	Oceania	Both	All ages	HKD	Number	2002	1255.66	1822.89	827.396
DALYs	Oceania	Both	All ages	HKD	Number	2003	1284.19	1860.66	842.348
DALYs	Oceania	Both	All ages	HKD	Number	2004	1315.06	1909.28	866.38
DALYs	Oceania	Both	All ages	HKD	Number	2005	1362.28	1984.65	895.592
DALYs	Oceania	Both	All ages	HKD	Number	2006	1411.2	2060.02	928.75
DALYs	Oceania	Both	All ages	HKD	Number	2007	1455.84	2124.55	957.407
DALYs	Oceania	Both	All ages	HKD	Number	2008	1503.58	2204.91	987.782
DALYs	Oceania	Both	All ages	HKD	Number	2009	1540.69	2262.2	1012.97
DALYs	Oceania	Both	All ages	HKD	Number	2010	1590.96	2339.13	1050.24
DALYs	Oceania	Both	All ages	HKD	Number	2011	1652.62	2430.69	1085.29
DALYs	Oceania	Both	All ages	HKD	Number	2012	1716.11	2497.11	1135.01
DALYs	Oceania	Both	All ages	HKD	Number	2013	1796.4	2619.63	1193.55
DALYs	Oceania	Both	All ages	HKD	Number	2014	1884.11	2737.26	1254.69
DALYs	Oceania	Both	All ages	HKD	Number	2015	1963.14	2866.73	1308.05
DALYs	Oceania	Both	All ages	HKD	Number	2016	2044.76	2992.21	1361.9
DALYs	Oceania	Both	All ages	HKD	Number	2017	2146.97	3153.69	1420.22
DALYs	Oceania	Both	All ages	HKD	Number	2018	2247.84	3321.14	1481.44
DALYs	Oceania	Both	All ages	HKD	Number	2019	2357.04	3528.68	1546.55
DALYs	Oceania	Both	All ages	HKD	Number	2020	2404.01	3605.22	1565.15
DALYs	Oceania	Both	All ages	HKD	Number	2021	2463.23	3719.27	1613.47
DALYs	Oceania	Female	All ages	HKD	Number	1990	334.992	522.45	209.895
DALYs	Oceania	Female	All ages	HKD	Number	1991	351.228	541.52	220.453
DALYs	Oceania	Female	All ages	HKD	Number	1992	367.237	568.639	230.226
DALYs	Oceania	Female	All ages	HKD	Number	1993	381.883	591.595	241.851
DALYs	Oceania	Female	All ages	HKD	Number	1994	395.31	611.438	251.26
DALYs	Oceania	Female	All ages	HKD	Number	1995	413.679	634.204	261.628
DALYs	Oceania	Female	All ages	HKD	Number	1996	430.145	656.25	273.664
DALYs	Oceania	Female	All ages	HKD	Number	1997	445.623	675.072	284.942
DALYs	Oceania	Female	All ages	HKD	Number	1998	463.666	703.945	295.288
DALYs	Oceania	Female	All ages	HKD	Number	1999	485.336	733.99	308.033
DALYs	Oceania	Female	All ages	HKD	Number	2000	506.772	766.775	324.042
DALYs	Oceania	Female	All ages	HKD	Number	2001	518.967	779.218	335.785
DALYs	Oceania	Female	All ages	HKD	Number	2002	540.937	810.827	349.461
DALYs	Oceania	Female	All ages	HKD	Number	2003	556.11	830.025	359.583
DALYs	Oceania	Female	All ages	HKD	Number	2004	571.178	853.821	372.675
DALYs	Oceania	Female	All ages	HKD	Number	2005	588.126	877.214	383.869
DALYs	Oceania	Female	All ages	HKD	Number	2006	608.897	903.49	396.475
DALYs	Oceania	Female	All ages	HKD	Number	2007	631.574	936.746	412.462
DALYs	Oceania	Female	All ages	HKD	Number	2008	654.974	966.76	429.899
DALYs	Oceania	Female	All ages	HKD	Number	2009	672.456	996.818	439.089
DALYs	Oceania	Female	All ages	HKD	Number	2010	690.813	1013.24	448.122
DALYs	Oceania	Female	All ages	HKD	Number	2011	713.593	1044.66	466.728
DALYs	Oceania	Female	All ages	HKD	Number	2012	738.439	1081.02	490.893
DALYs	Oceania	Female	All ages	HKD	Number	2013	766.738	1129.82	508.736
DALYs	Oceania	Female	All ages	HKD	Number	2014	799.368	1181.75	536.872
DALYs	Oceania	Female	All ages	HKD	Number	2015	828.253	1220.86	552.435
DALYs	Oceania	Female	All ages	HKD	Number	2016	864.614	1277.47	573.658
DALYs	Oceania	Female	All ages	HKD	Number	2017	902.136	1337.55	596.132
DALYs	Oceania	Female	All ages	HKD	Number	2018	939.43	1400.83	619.349
DALYs	Oceania	Female	All ages	HKD	Number	2019	985.015	1487.02	639.131
DALYs	Oceania	Female	All ages	HKD	Number	2020	1003.65	1516.32	652.845
DALYs	Oceania	Female	All ages	HKD	Number	2021	1040.65	1574.74	678.483
DALYs	Oceania	Male	All ages	HKD	Number	1990	469.65	756.552	281.339
DALYs	Oceania	Male	All ages	HKD	Number	1991	490.648	787.143	295.868
DALYs	Oceania	Male	All ages	HKD	Number	1992	511.06	816.103	309.454
DALYs	Oceania	Male	All ages	HKD	Number	1993	532.491	847.736	324.582
DALYs	Oceania	Male	All ages	HKD	Number	1994	552.731	868.817	339.317
DALYs	Oceania	Male	All ages	HKD	Number	1995	571.989	899.48	351.061
DALYs	Oceania	Male	All ages	HKD	Number	1996	590.011	916.346	367.558
DALYs	Oceania	Male	All ages	HKD	Number	1997	608.871	942.826	382.453
DALYs	Oceania	Male	All ages	HKD	Number	1998	623.751	958.175	391.563
DALYs	Oceania	Male	All ages	HKD	Number	1999	647.93	1000.1	409.781
DALYs	Oceania	Male	All ages	HKD	Number	2000	671.484	1027.56	429.004
DALYs	Oceania	Male	All ages	HKD	Number	2001	690.15	1040.11	441.542
DALYs	Oceania	Male	All ages	HKD	Number	2002	714.718	1072.63	457.015
DALYs	Oceania	Male	All ages	HKD	Number	2003	728.08	1090.93	464.868
DALYs	Oceania	Male	All ages	HKD	Number	2004	743.887	1115.04	478.223
DALYs	Oceania	Male	All ages	HKD	Number	2005	774.155	1168.63	498.829
DALYs	Oceania	Male	All ages	HKD	Number	2006	802.301	1216.03	517.295
DALYs	Oceania	Male	All ages	HKD	Number	2007	824.271	1257.16	532.859
DALYs	Oceania	Male	All ages	HKD	Number	2008	848.604	1289.65	542.148
DALYs	Oceania	Male	All ages	HKD	Number	2009	868.235	1316.09	559.492
DALYs	Oceania	Male	All ages	HKD	Number	2010	900.147	1364.04	577.624
DALYs	Oceania	Male	All ages	HKD	Number	2011	939.023	1428.83	601.365
DALYs	Oceania	Male	All ages	HKD	Number	2012	977.672	1489.28	626.312
DALYs	Oceania	Male	All ages	HKD	Number	2013	1029.66	1562.21	661.215
DALYs	Oceania	Male	All ages	HKD	Number	2014	1084.74	1658.43	694.66
DALYs	Oceania	Male	All ages	HKD	Number	2015	1134.89	1744.86	725.628
DALYs	Oceania	Male	All ages	HKD	Number	2016	1180.14	1819.36	752.068
DALYs	Oceania	Male	All ages	HKD	Number	2017	1244.83	1924.58	792.36
DALYs	Oceania	Male	All ages	HKD	Number	2018	1308.41	2004.65	827.735
DALYs	Oceania	Male	All ages	HKD	Number	2019	1372.02	2139.48	867.007
DALYs	Oceania	Male	All ages	HKD	Number	2020	1400.36	2187.71	880.161
DALYs	Oceania	Male	All ages	HKD	Number	2021	1422.59	2235.73	888.948
DALYs	South Asia	Both	All ages	HKD	Number	1990	214790	306553	140536
DALYs	South Asia	Both	All ages	HKD	Number	1991	221206	315506	144698
DALYs	South Asia	Both	All ages	HKD	Number	1992	231314	331457	151506
DALYs	South Asia	Both	All ages	HKD	Number	1993	239930	343836	156734
DALYs	South Asia	Both	All ages	HKD	Number	1994	251959	356798	165791
DALYs	South Asia	Both	All ages	HKD	Number	1995	266417	379661	175048
DALYs	South Asia	Both	All ages	HKD	Number	1996	276588	394474	181230
DALYs	South Asia	Both	All ages	HKD	Number	1997	288225	408080	191706
DALYs	South Asia	Both	All ages	HKD	Number	1998	298904	421667	197569
DALYs	South Asia	Both	All ages	HKD	Number	1999	302577	427126	199101
DALYs	South Asia	Both	All ages	HKD	Number	2000	309296	434758	205588
DALYs	South Asia	Both	All ages	HKD	Number	2001	323295	453113	215648
DALYs	South Asia	Both	All ages	HKD	Number	2002	334570	471034	223444
DALYs	South Asia	Both	All ages	HKD	Number	2003	345893	484241	231980
DALYs	South Asia	Both	All ages	HKD	Number	2004	355898	502360	238040
DALYs	South Asia	Both	All ages	HKD	Number	2005	368094	515190	246979
DALYs	South Asia	Both	All ages	HKD	Number	2006	377044	530034	254045
DALYs	South Asia	Both	All ages	HKD	Number	2007	394501	553470	266262
DALYs	South Asia	Both	All ages	HKD	Number	2008	405783	567360	273755
DALYs	South Asia	Both	All ages	HKD	Number	2009	414539	579449	279560
DALYs	South Asia	Both	All ages	HKD	Number	2010	429051	600599	289125
DALYs	South Asia	Both	All ages	HKD	Number	2011	446738	628508	301529
DALYs	South Asia	Both	All ages	HKD	Number	2012	462235	653874	311493
DALYs	South Asia	Both	All ages	HKD	Number	2013	488295	686292	328477
DALYs	South Asia	Both	All ages	HKD	Number	2014	510676	718451	343381
DALYs	South Asia	Both	All ages	HKD	Number	2015	531202	748880	355195
DALYs	South Asia	Both	All ages	HKD	Number	2016	551217	781770	370062
DALYs	South Asia	Both	All ages	HKD	Number	2017	579571	821246	386828
DALYs	South Asia	Both	All ages	HKD	Number	2018	615069	876790	406769
DALYs	South Asia	Both	All ages	HKD	Number	2019	652030	931034	428947
DALYs	South Asia	Both	All ages	HKD	Number	2020	677164	965849	444118
DALYs	South Asia	Both	All ages	HKD	Number	2021	692289	991936	459763
DALYs	South Asia	Female	All ages	HKD	Number	1990	83148.8	120872	54284.2
DALYs	South Asia	Female	All ages	HKD	Number	1991	86302.4	125803	56114
DALYs	South Asia	Female	All ages	HKD	Number	1992	91122.9	131615	59105.7
DALYs	South Asia	Female	All ages	HKD	Number	1993	94563.4	136880	61488.4
DALYs	South Asia	Female	All ages	HKD	Number	1994	99692.9	144170	64798
DALYs	South Asia	Female	All ages	HKD	Number	1995	106426	154382	68290.5
DALYs	South Asia	Female	All ages	HKD	Number	1996	110660	159890	71705.5
DALYs	South Asia	Female	All ages	HKD	Number	1997	115080	166891	74273.7
DALYs	South Asia	Female	All ages	HKD	Number	1998	120805	172957	78224.9
DALYs	South Asia	Female	All ages	HKD	Number	1999	122794	175871	79944.6
DALYs	South Asia	Female	All ages	HKD	Number	2000	125755	179221	82090
DALYs	South Asia	Female	All ages	HKD	Number	2001	131865	189552	86166.9
DALYs	South Asia	Female	All ages	HKD	Number	2002	138912	197768	90696.5
DALYs	South Asia	Female	All ages	HKD	Number	2003	143842	204312	94838.2
DALYs	South Asia	Female	All ages	HKD	Number	2004	146193	207780	96310.4
DALYs	South Asia	Female	All ages	HKD	Number	2005	154181	219503	102149
DALYs	South Asia	Female	All ages	HKD	Number	2006	161086	228821	107021
DALYs	South Asia	Female	All ages	HKD	Number	2007	168105	237822	112148
DALYs	South Asia	Female	All ages	HKD	Number	2008	173020	244780	115734
DALYs	South Asia	Female	All ages	HKD	Number	2009	177661	251429	119217
DALYs	South Asia	Female	All ages	HKD	Number	2010	183137	258446	123012
DALYs	South Asia	Female	All ages	HKD	Number	2011	192105	269543	129883
DALYs	South Asia	Female	All ages	HKD	Number	2012	203005	286757	136864
DALYs	South Asia	Female	All ages	HKD	Number	2013	213650	301111	142614
DALYs	South Asia	Female	All ages	HKD	Number	2014	220095	307895	147227
DALYs	South Asia	Female	All ages	HKD	Number	2015	231681	324646	154892
DALYs	South Asia	Female	All ages	HKD	Number	2016	243379	344377	161576
DALYs	South Asia	Female	All ages	HKD	Number	2017	258152	365568	170555
DALYs	South Asia	Female	All ages	HKD	Number	2018	273181	388844	177931
DALYs	South Asia	Female	All ages	HKD	Number	2019	288176	413182	185966
DALYs	South Asia	Female	All ages	HKD	Number	2020	298025	428145	195717
DALYs	South Asia	Female	All ages	HKD	Number	2021	304882	436578	198594
DALYs	South Asia	Male	All ages	HKD	Number	1990	131641	194711	83616.8
DALYs	South Asia	Male	All ages	HKD	Number	1991	134904	198747	85654.2
DALYs	South Asia	Male	All ages	HKD	Number	1992	140191	206225	89039.1
DALYs	South Asia	Male	All ages	HKD	Number	1993	145367	212472	92465.1
DALYs	South Asia	Male	All ages	HKD	Number	1994	152266	224343	96811.9
DALYs	South Asia	Male	All ages	HKD	Number	1995	159991	234211	101342
DALYs	South Asia	Male	All ages	HKD	Number	1996	165929	243467	104490
DALYs	South Asia	Male	All ages	HKD	Number	1997	173145	251673	110204
DALYs	South Asia	Male	All ages	HKD	Number	1998	178099	259210	115352
DALYs	South Asia	Male	All ages	HKD	Number	1999	179783	261388	116285
DALYs	South Asia	Male	All ages	HKD	Number	2000	183542	266351	118751
DALYs	South Asia	Male	All ages	HKD	Number	2001	191430	275190	125178
DALYs	South Asia	Male	All ages	HKD	Number	2002	195659	280950	128137
DALYs	South Asia	Male	All ages	HKD	Number	2003	202052	288677	132741
DALYs	South Asia	Male	All ages	HKD	Number	2004	209705	301261	137143
[truncated: 8,369 more rows]

## Sheet: Table S2
Measure	Location	Sex	Age	Cause	Metric	Year	Val	Upper	Lower
Prevalence	Nepal	Both	Age-standardized	HKD	Rate	2021	3050.5	3575	2596.01
Prevalence	Nicaragua	Both	Age-standardized	HKD	Rate	2021	3049.09	3513.2	2610.28
Prevalence	Costa Rica	Both	Age-standardized	HKD	Rate	2021	2763.03	3209.27	2340.51
Prevalence	Uzbekistan	Both	Age-standardized	HKD	Rate	2021	2710.26	3190.44	2289.52
Prevalence	Mongolia	Both	Age-standardized	HKD	Rate	2021	2666.14	3109.48	2249.85
Prevalence	Azerbaijan	Both	Age-standardized	HKD	Rate	2021	2656.63	3104.65	2223.39
Prevalence	Turkmenistan	Both	Age-standardized	HKD	Rate	2021	2650.45	3096.12	2234.91
Prevalence	Georgia	Both	Age-standardized	HKD	Rate	2021	2579.69	3030.99	2168.69
Prevalence	Kazakhstan	Both	Age-standardized	HKD	Rate	2021	2565.79	3009.99	2185.36
Prevalence	Armenia	Both	Age-standardized	HKD	Rate	2021	2550.48	2990.66	2151.58
Prevalence	Kyrgyzstan	Both	Age-standardized	HKD	Rate	2021	2532.21	2967.03	2131.36
Prevalence	Nigeria	Both	Age-standardized	HKD	Rate	2021	2528.48	2852.79	2232.95
Prevalence	Republic of Moldova	Both	Age-standardized	HKD	Rate	2021	2505.96	2960.55	2096.44
Prevalence	Tajikistan	Both	Age-standardized	HKD	Rate	2021	2483.23	2892.92	2086.02
Prevalence	Thailand	Both	Age-standardized	HKD	Rate	2021	2459.33	2886.22	2083.13
Prevalence	Mexico	Both	Age-standardized	HKD	Rate	2021	2451.11	2771.82	2158.21
Prevalence	Guatemala	Both	Age-standardized	HKD	Rate	2021	2415.93	2827.87	2049.2
Prevalence	Honduras	Both	Age-standardized	HKD	Rate	2021	2410.29	2805.84	2041.47
Prevalence	Cameroon	Both	Age-standardized	HKD	Rate	2021	2382.46	2761.47	2045.35
Prevalence	United States of America	Both	Age-standardized	HKD	Rate	2021	2353.85	2674.67	2064.3
Prevalence	Democratic Republic of the Congo	Both	Age-standardized	HKD	Rate	2021	2325.61	2668.56	2003.18
Prevalence	Congo	Both	Age-standardized	HKD	Rate	2021	2313.92	2693.54	1959.42
Prevalence	Gabon	Both	Age-standardized	HKD	Rate	2021	2298.84	2722.35	1948.4
Prevalence	Equatorial Guinea	Both	Age-standardized	HKD	Rate	2021	2268.47	2649.51	1918.5
Prevalence	South Africa	Both	Age-standardized	HKD	Rate	2021	2261.3	2576.66	1965.62
Prevalence	Venezuela (Bolivarian Republic of)	Both	Age-standardized	HKD	Rate	2021	2240.71	2602.22	1906.3
Prevalence	Central African Republic	Both	Age-standardized	HKD	Rate	2021	2235.38	2612.69	1884.76
Prevalence	Angola	Both	Age-standardized	HKD	Rate	2021	2228.64	2596.84	1895.87
Prevalence	Panama	Both	Age-standardized	HKD	Rate	2021	2227.63	2619	1888.37
Prevalence	Ireland	Both	Age-standardized	HKD	Rate	2021	2215.81	2543.38	1921.68
Prevalence	Eswatini	Both	Age-standardized	HKD	Rate	2021	2199.16	2594.91	1827.86
Prevalence	Zimbabwe	Both	Age-standardized	HKD	Rate	2021	2193.14	2561.49	1838.7
Prevalence	Botswana	Both	Age-standardized	HKD	Rate	2021	2172.64	2569.55	1817.87
Prevalence	Lesotho	Both	Age-standardized	HKD	Rate	2021	2161.06	2579.58	1798.26
Prevalence	Malaysia	Both	Age-standardized	HKD	Rate	2021	2134.24	2532.38	1791.42
Prevalence	Namibia	Both	Age-standardized	HKD	Rate	2021	2108.83	2500.29	1764.01
Prevalence	Brunei Darussalam	Both	Age-standardized	HKD	Rate	2021	2094.5	2460.48	1779.28
Prevalence	Colombia	Both	Age-standardized	HKD	Rate	2021	2073.89	2410.29	1756.69
Prevalence	Estonia	Both	Age-standardized	HKD	Rate	2021	2055.93	2430.71	1722.73
Prevalence	Mauritius	Both	Age-standardized	HKD	Rate	2021	2041.53	2416.2	1692.28
Prevalence	Bhutan	Both	Age-standardized	HKD	Rate	2021	2013.87	2372.03	1674.29
Prevalence	North Macedonia	Both	Age-standardized	HKD	Rate	2021	1981.64	2319.94	1672.57
Prevalence	Paraguay	Both	Age-standardized	HKD	Rate	2021	1938.99	2266.52	1628.56
Prevalence	Iran (Islamic Republic of)	Both	Age-standardized	HKD	Rate	2021	1938.69	2185.74	1712.79
Prevalence	Latvia	Both	Age-standardized	HKD	Rate	2021	1932.8	2285.92	1613.58
Prevalence	Brazil	Both	Age-standardized	HKD	Rate	2021	1924.01	2191.68	1681.65
Prevalence	Seychelles	Both	Age-standardized	HKD	Rate	2021	1912.19	2305.26	1590.4
Prevalence	Japan	Both	Age-standardized	HKD	Rate	2021	1903.9	2158.14	1678.93
Prevalence	Lithuania	Both	Age-standardized	HKD	Rate	2021	1902.39	2246.48	1591.36
Prevalence	Switzerland	Both	Age-standardized	HKD	Rate	2021	1896.01	2224.59	1590.83
Prevalence	Lao People's Democratic Republic	Both	Age-standardized	HKD	Rate	2021	1889.29	2234.61	1556.52
Prevalence	United Kingdom	Both	Age-standardized	HKD	Rate	2021	1880.56	2149.46	1645.35
Prevalence	Philippines	Both	Age-standardized	HKD	Rate	2021	1876.85	2154.31	1630.63
Prevalence	Israel	Both	Age-standardized	HKD	Rate	2021	1873.27	2213.82	1574.51
Prevalence	Ukraine	Both	Age-standardized	HKD	Rate	2021	1872.08	2231.39	1561.09
Prevalence	Timor-Leste	Both	Age-standardized	HKD	Rate	2021	1870.56	2234.2	1560.71
Prevalence	Greenland	Both	Age-standardized	HKD	Rate	2021	1861.49	2192.28	1556.23
Prevalence	Belarus	Both	Age-standardized	HKD	Rate	2021	1861.02	2230.02	1557.34
Prevalence	Maldives	Both	Age-standardized	HKD	Rate	2021	1853.67	2223.4	1546.12
Prevalence	Cyprus	Both	Age-standardized	HKD	Rate	2021	1821.78	2155.65	1509.2
Prevalence	Singapore	Both	Age-standardized	HKD	Rate	2021	1817.54	2160.61	1529.99
Prevalence	Pakistan	Both	Age-standardized	HKD	Rate	2021	1805.65	2084.4	1549.48
Prevalence	Northern Mariana Islands	Both	Age-standardized	HKD	Rate	2021	1800.48	2123.6	1492.46
Prevalence	Sri Lanka	Both	Age-standardized	HKD	Rate	2021	1796.85	2164.1	1482.69
Prevalence	Germany	Both	Age-standardized	HKD	Rate	2021	1790.39	2078.02	1536.56
Prevalence	American Samoa	Both	Age-standardized	HKD	Rate	2021	1789.34	2133.91	1504.57
Prevalence	Palau	Both	Age-standardized	HKD	Rate	2021	1779.4	2118.69	1477.19
Prevalence	Indonesia	Both	Age-standardized	HKD	Rate	2021	1773.41	2037.2	1529.6
Prevalence	Greece	Both	Age-standardized	HKD	Rate	2021	1765.62	2084.39	1484.04
Prevalence	Myanmar	Both	Age-standardized	HKD	Rate	2021	1763.87	2126.01	1451.12
Prevalence	Micronesia (Federated States of)	Both	Age-standardized	HKD	Rate	2021	1763.31	2111.64	1471.6
Prevalence	Sao Tome and Principe	Both	Age-standardized	HKD	Rate	2021	1751.83	2067.31	1474.82
Prevalence	Nauru	Both	Age-standardized	HKD	Rate	2021	1746.69	2082.09	1444.17
Prevalence	Austria	Both	Age-standardized	HKD	Rate	2021	1745.67	2059.73	1460.75
Prevalence	Malta	Both	Age-standardized	HKD	Rate	2021	1731.67	2046.29	1442.27
Prevalence	Taiwan (Province of China)	Both	Age-standardized	HKD	Rate	2021	1727.19	1981.29	1494.53
Prevalence	Marshall Islands	Both	Age-standardized	HKD	Rate	2021	1724.38	2061.66	1443.82
Prevalence	Belgium	Both	Age-standardized	HKD	Rate	2021	1724.05	2025.22	1462.42
Prevalence	Mali	Both	Age-standardized	HKD	Rate	2021	1722.18	2021.46	1445.25
Prevalence	Denmark	Both	Age-standardized	HKD	Rate	2021	1718.67	2040.97	1422.35
Prevalence	Vanuatu	Both	Age-standardized	HKD	Rate	2021	1715.93	2049.03	1424.87
Prevalence	Andorra	Both	Age-standardized	HKD	Rate	2021	1706.04	2005.23	1413.56
Prevalence	United Arab Emirates	Both	Age-standardized	HKD	Rate	2021	1703.07	2003.77	1440.91
Prevalence	Chad	Both	Age-standardized	HKD	Rate	2021	1700.06	2015.8	1424.69
Prevalence	Niue	Both	Age-standardized	HKD	Rate	2021	1698.31	2026.08	1401.28
Prevalence	Guinea	Both	Age-standardized	HKD	Rate	2021	1697.1	1996.01	1405.99
Prevalence	Cambodia	Both	Age-standardized	HKD	Rate	2021	1696.43	2059.47	1396.1
Prevalence	Bangladesh	Both	Age-standardized	HKD	Rate	2021	1696.07	1986.04	1437.54
Prevalence	Coted'Ivoire	Both	Age-standardized	HKD	Rate	2021	1694.53	1998.29	1418.15
Prevalence	Fiji	Both	Age-standardized	HKD	Rate	2021	1691.81	2012.2	1407.91
Prevalence	Liberia	Both	Age-standardized	HKD	Rate	2021	1690.7	2023.53	1412.75
Prevalence	Samoa	Both	Age-standardized	HKD	Rate	2021	1689.51	1993.45	1412.42
Prevalence	Tuvalu	Both	Age-standardized	HKD	Rate	2021	1689.3	2036.19	1399.08
Prevalence	New Zealand	Both	Age-standardized	HKD	Rate	2021	1685.78	1985.86	1417.48
Prevalence	Sierra Leone	Both	Age-standardized	HKD	Rate	2021	1685.54	1977.02	1419.26
Prevalence	Kiribati	Both	Age-standardized	HKD	Rate	2021	1685.53	2013.81	1396.42
Prevalence	Mauritania	Both	Age-standardized	HKD	Rate	2021	1681.79	1991.24	1412.98
Prevalence	Tonga	Both	Age-standardized	HKD	Rate	2021	1680.38	2005.71	1393.39
Prevalence	Guinea-Bissau	Both	Age-standardized	HKD	Rate	2021	1672.34	1989.38	1387.33
Prevalence	Australia	Both	Age-standardized	HKD	Rate	2021	1666.66	1968.33	1408.67
Prevalence	Netherlands	Both	Age-standardized	HKD	Rate	2021	1663.63	1983.48	1393.47
Prevalence	Romania	Both	Age-standardized	HKD	Rate	2021	1662.02	1895.23	1450.88
Prevalence	Monaco	Both	Age-standardized	HKD	Rate	2021	1657.26	1971.41	1380.67
Prevalence	Tokelau	Both	Age-standardized	HKD	Rate	2021	1657	1988.88	1373.44
Prevalence	Benin	Both	Age-standardized	HKD	Rate	2021	1655.4	1966.75	1394.62
Prevalence	Gambia	Both	Age-standardized	HKD	Rate	2021	1651.78	1949.26	1377.66
Prevalence	Luxembourg	Both	Age-standardized	HKD	Rate	2021	1649.06	1998.98	1358.49
Prevalence	El Salvador	Both	Age-standardized	HKD	Rate	2021	1648.41	1914.69	1404.58
Prevalence	Solomon Islands	Both	Age-standardized	HKD	Rate	2021	1647.56	1957.45	1378.79
Prevalence	Saudi Arabia	Both	Age-standardized	HKD	Rate	2021	1647.15	1945.77	1391.05
Prevalence	Burkina Faso	Both	Age-standardized	HKD	Rate	2021	1646.66	1955.44	1381.12
Prevalence	India	Both	Age-standardized	HKD	Rate	2021	1638.89	1861.41	1431.12
Prevalence	Niger	Both	Age-standardized	HKD	Rate	2021	1638.18	1942.93	1362.1
Prevalence	Guam	Both	Age-standardized	HKD	Rate	2021	1636.65	1941.65	1374.5
Prevalence	San Marino	Both	Age-standardized	HKD	Rate	2021	1628.41	1938.3	1358.43
Prevalence	Republic of Korea	Both	Age-standardized	HKD	Rate	2021	1611.84	1857.28	1384.14
Prevalence	Egypt	Both	Age-standardized	HKD	Rate	2021	1597.53	1888.56	1336.77
Prevalence	Togo	Both	Age-standardized	HKD	Rate	2021	1594.67	1891.71	1320.84
Prevalence	Cook Islands	Both	Age-standardized	HKD	Rate	2021	1593.4	1879.88	1323.58
Prevalence	Qatar	Both	Age-standardized	HKD	Rate	2021	1590.49	1890.82	1324.26
Prevalence	Spain	Both	Age-standardized	HKD	Rate	2021	1576.47	1879.56	1303.93
Prevalence	Papua New Guinea	Both	Age-standardized	HKD	Rate	2021	1568.12	1843.93	1315.76
Prevalence	Iraq	Both	Age-standardized	HKD	Rate	2021	1549.39	1845.93	1296.36
Prevalence	Cabo Verde	Both	Age-standardized	HKD	Rate	2021	1541.91	1808.27	1297.77
Prevalence	Afghanistan	Both	Age-standardized	HKD	Rate	2021	1540.27	1830.79	1287.22
Prevalence	Haiti	Both	Age-standardized	HKD	Rate	2021	1531	1807.06	1282.22
Prevalence	Bahrain	Both	Age-standardized	HKD	Rate	2021	1529.39	1818.74	1276.64
Prevalence	Turkey	Both	Age-standardized	HKD	Rate	2021	1523.77	1809.21	1269.86
Prevalence	Sudan	Both	Age-standardized	HKD	Rate	2021	1518.9	1817	1266.09
Prevalence	Belize	Both	Age-standardized	HKD	Rate	2021	1518.59	1811.29	1277.97
Prevalence	Jordan	Both	Age-standardized	HKD	Rate	2021	1516.79	1798.21	1277.05
Prevalence	Palestine	Both	Age-standardized	HKD	Rate	2021	1506.6	1801.35	1253.56
Prevalence	Sweden	Both	Age-standardized	HKD	Rate	2021	1503.81	1790.32	1257.93
Prevalence	Oman	Both	Age-standardized	HKD	Rate	2021	1500.98	1791.92	1247.59
Prevalence	Montenegro	Both	Age-standardized	HKD	Rate	2021	1496.99	1767.24	1248.79
Prevalence	Bulgaria	Both	Age-standardized	HKD	Rate	2021	1495.51	1763.02	1253.16
Prevalence	Libya	Both	Age-standardized	HKD	Rate	2021	1494.48	1782.74	1250.47
Prevalence	Finland	Both	Age-standardized	HKD	Rate	2021	1493.35	1788.39	1241.63
Prevalence	Syrian Arab Republic	Both	Age-standardized	HKD	Rate	2021	1492.7	1798.03	1235.61
Prevalence	Democratic People's Republic of Korea	Both	Age-standardized	HKD	Rate	2021	1491.48	1770.21	1254.13
Prevalence	Dominica	Both	Age-standardized	HKD	Rate	2021	1486.44	1749.96	1244.12
Prevalence	Poland	Both	Age-standardized	HKD	Rate	2021	1486.32	1696.51	1298.87
Prevalence	Algeria	Both	Age-standardized	HKD	Rate	2021	1483.02	1769.81	1241.21
Prevalence	Guyana	Both	Age-standardized	HKD	Rate	2021	1479.81	1759.29	1237.06
Prevalence	Bosnia and Herzegovina	Both	Age-standardized	HKD	Rate	2021	1474.41	1733.67	1227.93
Prevalence	Antigua and Barbuda	Both	Age-standardized	HKD	Rate	2021	1467.83	1742.77	1239.43
Prevalence	Canada	Both	Age-standardized	HKD	Rate	2021	1464.1	1729.92	1225.26
Prevalence	Saint Vincent and the Grenadines	Both	Age-standardized	HKD	Rate	2021	1463.7	1726.19	1226.76
Prevalence	Yemen	Both	Age-standardized	HKD	Rate	2021	1459.7	1741.39	1221.5
Prevalence	Suriname	Both	Age-standardized	HKD	Rate	2021	1459.15	1720.21	1216.7
Prevalence	Croatia	Both	Age-standardized	HKD	Rate	2021	1448.91	1703.31	1218.9
Prevalence	Norway	Both	Age-standardized	HKD	Rate	2021	1446.94	1664.22	1247.99
Prevalence	Grenada	Both	Age-standardized	HKD	Rate	2021	1446.62	1705.21	1213.32
Prevalence	Lebanon	Both	Age-standardized	HKD	Rate	2021	1444.48	1725.9	1218.85
Prevalence	Trinidad and Tobago	Both	Age-standardized	HKD	Rate	2021	1444.43	1710.24	1202.66
Prevalence	Saint Lucia	Both	Age-standardized	HKD	Rate	2021	1436.2	1693.26	1209.86
Prevalence	Tunisia	Both	Age-standardized	HKD	Rate	2021	1433.79	1707.44	1205.79
Prevalence	Albania	Both	Age-standardized	HKD	Rate	2021	1433.33	1698.86	1194.22
Prevalence	Hungary	Both	Age-standardized	HKD	Rate	2021	1427.42	1675.62	1201.32
Prevalence	United States Virgin Islands	Both	Age-standardized	HKD	Rate	2021	1426.36	1672.21	1185.47
Prevalence	Slovakia	Both	Age-standardized	HKD	Rate	2021	1422.4	1679.41	1194.46
Prevalence	Russian Federation	Both	Age-standardized	HKD	Rate	2021	1417.39	1607.67	1241.87
Prevalence	Uruguay	Both	Age-standardized	HKD	Rate	2021	1411.98	1658.64	1197.25
Prevalence	Kuwait	Both	Age-standardized	HKD	Rate	2021	1410.42	1690.11	1175.46
Prevalence	Puerto Rico	Both	Age-standardized	HKD	Rate	2021	1410.36	1657.65	1200.25
Prevalence	Jamaica	Both	Age-standardized	HKD	Rate	2021	1405.04	1656.78	1171.6
Prevalence	Dominican Republic	Both	Age-standardized	HKD	Rate	2021	1402.24	1659.05	1169.28
Prevalence	Czechia	Both	Age-standardized	HKD	Rate	2021	1401.42	1643.56	1182.25
Prevalence	Barbados	Both	Age-standardized	HKD	Rate	2021	1388.85	1632.81	1178.28
Prevalence	Saint Kitts and Nevis	Both	Age-standardized	HKD	Rate	2021	1387.3	1631.53	1173.44
Prevalence	Bolivia (Plurinational State of)	Both	Age-standardized	HKD	Rate	2021	1386.55	1632.4	1151.22
Prevalence	Bahamas	Both	Age-standardized	HKD	Rate	2021	1383.18	1626.75	1155.89
Prevalence	Slovenia	Both	Age-standardized	HKD	Rate	2021	1379.02	1620.65	1150.87
Prevalence	Italy	Both	Age-standardized	HKD	Rate	2021	1362.74	1563.12	1180.53
Prevalence	France	Both	Age-standardized	HKD	Rate	2021	1347.06	1602.55	1133.8
Prevalence	Ecuador	Both	Age-standardized	HKD	Rate	2021	1342.55	1587.82	1118.03
Prevalence	China	Both	Age-standardized	HKD	Rate	2021	1302.08	1485.35	1129
Prevalence	Chile	Both	Age-standardized	HKD	Rate	2021	1296.19	1528.9	1086.47
Prevalence	Cuba	Both	Age-standardized	HKD	Rate	2021	1285.57	1511.31	1072.88
Prevalence	Bermuda	Both	Age-standardized	HKD	Rate	2021	1279.69	1515.59	1076.04
Prevalence	Iceland	Both	Age-standardized	HKD	Rate	2021	1274.83	1508.11	1084.26
Prevalence	Senegal	Both	Age-standardized	HKD	Rate	2021	1236.19	1456.13	1040.73
Prevalence	Portugal	Both	Age-standardized	HKD	Rate	2021	1204.1	1438.6	952.986
Prevalence	Viet Nam	Both	Age-standardized	HKD	Rate	2021	1189.8	1485.47	967.531
Prevalence	Argentina	Both	Age-standardized	HKD	Rate	2021	1168.51	1411.3	967.122
Prevalence	Peru	Both	Age-standardized	HKD	Rate	2021	1166.66	1379.94	972.295
Prevalence	Morocco	Both	Age-standardized	HKD	Rate	2021	1137.76	1380.07	939.56
Prevalence	Serbia	Both	Age-standardized	HKD	Rate	2021	1123.76	1318.83	944.724
Prevalence	Uganda	Both	Age-standardized	HKD	Rate	2021	987.656	1190.93	806.907
Prevalence	Ghana	Both	Age-standardized	HKD	Rate	2021	974.479	1175.55	806.491
Prevalence	South Sudan	Both	Age-standardized	HKD	Rate	2021	922.067	1124.97	753.153
Prevalence	Burundi	Both	Age-standardized	HKD	Rate	2021	913.674	1110.11	746.227
Prevalence	Ethiopia	Both	Age-standardized	HKD	Rate	2021	909.901	1066.17	766.268
Prevalence	Djibouti	Both	Age-standardized	HKD	Rate	2021	908.832	1094.05	747.108
Prevalence	Mozambique	Both	Age-standardized	HKD	Rate	2021	907.992	1105.53	739.38
Prevalence	Comoros	Both	Age-standardized	HKD	Rate	2021	907.631	1106.24	739.586
Prevalence	Malawi	Both	Age-standardized	HKD	Rate	2021	906.373	1126.72	735.983
Prevalence	Zambia	Both	Age-standardized	HKD	Rate	2021	900.024	1106.1	731.868
Prevalence	Somalia	Both	Age-standardized	HKD	Rate	2021	889.095	1086.12	727.342
Prevalence	Rwanda	Both	Age-standardized	HKD	Rate	2021	884.015	1086.83	710.711
Prevalence	Kenya	Both	Age-standardized	HKD	Rate	2021	880.69	1013.09	756.472
Prevalence	Eritrea	Both	Age-standardized	HKD	Rate	2021	880.481	1078.94	710.631
Prevalence	Madagascar	Both	Age-standardized	HKD	Rate	2021	879.477	1067.36	715.894
Prevalence	United Republic of Tanzania	Both	Age-standardized	HKD	Rate	2021	820.102	1001.45	672.74

## Sheet: Table S3
Measure	Location	Sex	Age	Cause	Metric	Year	Val	Upper	Lower
Incidence	Guyana	Both	Age-standardized	HKD	Rate	2021	85.8514	118.147	57.5013
Incidence	Mauritania	Both	Age-standardized	HKD	Rate	2021	71.7473	99.5773	48.6073
Incidence	Bhutan	Both	Age-standardized	HKD	Rate	2021	60.8746	86.0235	40.5125
Incidence	Myanmar	Both	Age-standardized	HKD	Rate	2021	72.0525	99.6508	48.5456
Incidence	Argentina	Both	Age-standardized	HKD	Rate	2021	125.46	168.718	87.841
Incidence	South Africa	Both	Age-standardized	HKD	Rate	2021	88.5635	116.083	63.2691
Incidence	Hungary	Both	Age-standardized	HKD	Rate	2021	89.8606	125.249	61.2464
Incidence	American Samoa	Both	Age-standardized	HKD	Rate	2021	98.0194	140.54	63.0826
Incidence	Lebanon	Both	Age-standardized	HKD	Rate	2021	163.297	226.67	109.023
Incidence	Mexico	Both	Age-standardized	HKD	Rate	2021	131.282	170.152	96.7306
Incidence	India	Both	Age-standardized	HKD	Rate	2021	66.2728	87.9136	47.3888
Incidence	Niger	Both	Age-standardized	HKD	Rate	2021	56.2268	77.4457	39.0049
Incidence	Belarus	Both	Age-standardized	HKD	Rate	2021	41.7341	59.2568	27.6809
Incidence	Ethiopia	Both	Age-standardized	HKD	Rate	2021	45.4422	60.7085	31.7809
Incidence	Bermuda	Both	Age-standardized	HKD	Rate	2021	109.931	153.966	70.9075
Incidence	Philippines	Both	Age-standardized	HKD	Rate	2021	84.1024	111.188	60.027
Incidence	Germany	Both	Age-standardized	HKD	Rate	2021	130.78	172.458	96.3186
Incidence	Brunei Darussalam	Both	Age-standardized	HKD	Rate	2021	145.61	205.194	96.4537
Incidence	Morocco	Both	Age-standardized	HKD	Rate	2021	144.856	199.713	97.2447
Incidence	Madagascar	Both	Age-standardized	HKD	Rate	2021	40.4556	55.3104	27.7185
Incidence	Libya	Both	Age-standardized	HKD	Rate	2021	153.899	210.086	103.196
Incidence	Thailand	Both	Age-standardized	HKD	Rate	2021	108.42	151.31	71.1917
Incidence	Armenia	Both	Age-standardized	HKD	Rate	2021	56.9811	81.1225	37.5117
Incidence	Montenegro	Both	Age-standardized	HKD	Rate	2021	101.74	143.483	68.1817
Incidence	Ireland	Both	Age-standardized	HKD	Rate	2021	113.66	145.311	84.6313
Incidence	Malawi	Both	Age-standardized	HKD	Rate	2021	48.184	66.062	32.7987
Incidence	Nigeria	Both	Age-standardized	HKD	Rate	2021	67.5724	90.1148	48.1842
Incidence	Sao Tome and Principe	Both	Age-standardized	HKD	Rate	2021	81.7634	113.513	54.9835
Incidence	Palestine	Both	Age-standardized	HKD	Rate	2021	160.491	220.529	108.995
Incidence	Kenya	Both	Age-standardized	HKD	Rate	2021	45.892	61.6407	32.5056
Incidence	Turkey	Both	Age-standardized	HKD	Rate	2021	157.717	218.744	108.488
Incidence	Greece	Both	Age-standardized	HKD	Rate	2021	132.632	182.587	92.9731
Incidence	United Republic of Tanzania	Both	Age-standardized	HKD	Rate	2021	50.603	69.6508	34.8034
Incidence	Cambodia	Both	Age-standardized	HKD	Rate	2021	59.9329	83.9194	40.3784
Incidence	Saint Vincent and the Grenadines	Both	Age-standardized	HKD	Rate	2021	92.3963	129.847	61.8735
Incidence	Senegal	Both	Age-standardized	HKD	Rate	2021	63.6171	86.0605	44.4903
Incidence	Poland	Both	Age-standardized	HKD	Rate	2021	82.5295	111.613	57.8257
Incidence	Uruguay	Both	Age-standardized	HKD	Rate	2021	113.55	150.76	81.2655
Incidence	Uzbekistan	Both	Age-standardized	HKD	Rate	2021	53.5996	76.1864	34.7608
Incidence	Pakistan	Both	Age-standardized	HKD	Rate	2021	58.6058	81.2287	40.2205
Incidence	Peru	Both	Age-standardized	HKD	Rate	2021	110.662	150.919	76.7461
Incidence	Panama	Both	Age-standardized	HKD	Rate	2021	119.733	162.007	82.2348
Incidence	Venezuela (Bolivarian Republic of)	Both	Age-standardized	HKD	Rate	2021	115.024	157.054	79.3198
Incidence	Canada	Both	Age-standardized	HKD	Rate	2021	126.246	177.417	84.502
Incidence	Mauritius	Both	Age-standardized	HKD	Rate	2021	113.854	158.839	77.4426
Incidence	Norway	Both	Age-standardized	HKD	Rate	2021	111.957	143.376	84.4272
Incidence	Kyrgyzstan	Both	Age-standardized	HKD	Rate	2021	34.4543	48.493	22.7116
Incidence	Micronesia (Federated States of)	Both	Age-standardized	HKD	Rate	2021	84.1772	120.779	54.2264
Incidence	United States Virgin Islands	Both	Age-standardized	HKD	Rate	2021	99.0257	138.504	65.9921
Incidence	Albania	Both	Age-standardized	HKD	Rate	2021	78.3851	109.004	53.2103
Incidence	Estonia	Both	Age-standardized	HKD	Rate	2021	70.7144	100.463	45.8854
Incidence	Oman	Both	Age-standardized	HKD	Rate	2021	160.48	223.953	109.761
Incidence	United Arab Emirates	Both	Age-standardized	HKD	Rate	2021	184.106	258.527	121.104
Incidence	Azerbaijan	Both	Age-standardized	HKD	Rate	2021	56.0096	79.2453	37.0325
Incidence	Egypt	Both	Age-standardized	HKD	Rate	2021	160.903	224.972	106.417
Incidence	Malaysia	Both	Age-standardized	HKD	Rate	2021	88.0627	124.298	59.5943
Incidence	Benin	Both	Age-standardized	HKD	Rate	2021	64.4904	87.4989	44.6666
Incidence	Guam	Both	Age-standardized	HKD	Rate	2021	79.8824	113.848	52.201
Incidence	Viet Nam	Both	Age-standardized	HKD	Rate	2021	77.2218	108.084	51.767
Incidence	Georgia	Both	Age-standardized	HKD	Rate	2021	47.6632	67.0995	31.362
Incidence	Sri Lanka	Both	Age-standardized	HKD	Rate	2021	96.8875	135.877	64.3561
Incidence	Italy	Both	Age-standardized	HKD	Rate	2021	113.043	145.934	83.0947
Incidence	Jamaica	Both	Age-standardized	HKD	Rate	2021	89.2681	124.18	60.1736
Incidence	Timor-Leste	Both	Age-standardized	HKD	Rate	2021	67.2369	93.3646	45.3713
Incidence	Iceland	Both	Age-standardized	HKD	Rate	2021	101.914	137.837	72.4517
Incidence	Singapore	Both	Age-standardized	HKD	Rate	2021	133.381	180.787	93.679
Incidence	United States of America	Both	Age-standardized	HKD	Rate	2021	143.94	188.752	105.497
Incidence	Andorra	Both	Age-standardized	HKD	Rate	2021	114.945	157.18	78.9837
Incidence	Denmark	Both	Age-standardized	HKD	Rate	2021	121.017	163.103	86.9149
Incidence	Kazakhstan	Both	Age-standardized	HKD	Rate	2021	49.5526	70.1393	33.0678
Incidence	Papua New Guinea	Both	Age-standardized	HKD	Rate	2021	41.4798	57.5693	28.1782
Incidence	Maldives	Both	Age-standardized	HKD	Rate	2021	103.758	145.677	68.9169
Incidence	Indonesia	Both	Age-standardized	HKD	Rate	2021	60.5641	81.9786	42.2382
Incidence	Saint Lucia	Both	Age-standardized	HKD	Rate	2021	99.0605	139.406	65.5884
Incidence	Slovakia	Both	Age-standardized	HKD	Rate	2021	85.4932	115.632	59.0923
Incidence	Burkina Faso	Both	Age-standardized	HKD	Rate	2021	60.5276	83.0106	42.0943
Incidence	Bosnia and Herzegovina	Both	Age-standardized	HKD	Rate	2021	87.2117	119.921	60.1511
Incidence	Cook Islands	Both	Age-standardized	HKD	Rate	2021	93.2213	131.024	59.8929
Incidence	Belize	Both	Age-standardized	HKD	Rate	2021	91.3903	126.544	62.9812
Incidence	Seychelles	Both	Age-standardized	HKD	Rate	2021	107.895	152.087	72.312
Incidence	Saudi Arabia	Both	Age-standardized	HKD	Rate	2021	177.099	243.06	119.885
Incidence	Samoa	Both	Age-standardized	HKD	Rate	2021	85.3654	120.839	56.4677
Incidence	Coted'Ivoire	Both	Age-standardized	HKD	Rate	2021	70.6128	98.316	48.3992
Incidence	Latvia	Both	Age-standardized	HKD	Rate	2021	49.7754	70.8173	32.8506
Incidence	Syrian Arab Republic	Both	Age-standardized	HKD	Rate	2021	154.117	212.559	104.694
Incidence	Slovenia	Both	Age-standardized	HKD	Rate	2021	95.6528	133.269	66.2405
Incidence	Spain	Both	Age-standardized	HKD	Rate	2021	120.429	163.464	84.3865
Incidence	Bulgaria	Both	Age-standardized	HKD	Rate	2021	80.3511	108.95	55.2089
Incidence	Lao People's Democratic Republic	Both	Age-standardized	HKD	Rate	2021	73.0393	100.462	49.2304
Incidence	Belgium	Both	Age-standardized	HKD	Rate	2021	124.065	169.822	89.075
Incidence	Taiwan (Province of China)	Both	Age-standardized	HKD	Rate	2021	120.71	150.032	94.2924
Incidence	Croatia	Both	Age-standardized	HKD	Rate	2021	105.776	145.008	74.3062
Incidence	North Macedonia	Both	Age-standardized	HKD	Rate	2021	98.7158	137.609	67.3553
Incidence	China	Both	Age-standardized	HKD	Rate	2021	70.1665	89.8972	52.9074
Incidence	Colombia	Both	Age-standardized	HKD	Rate	2021	110.291	151.01	77.527
Incidence	Luxembourg	Both	Age-standardized	HKD	Rate	2021	132.195	182.217	92.9327
Incidence	Israel	Both	Age-standardized	HKD	Rate	2021	144.915	199.722	98.2721
Incidence	Equatorial Guinea	Both	Age-standardized	HKD	Rate	2021	61.6355	85.2893	42.1007
Incidence	Bolivia (Plurinational State of)	Both	Age-standardized	HKD	Rate	2021	104.355	143.052	73.3999
Incidence	Kiribati	Both	Age-standardized	HKD	Rate	2021	60.3088	83.9572	39.9319
Incidence	Japan	Both	Age-standardized	HKD	Rate	2021	134.084	175.318	98.8267
Incidence	Cyprus	Both	Age-standardized	HKD	Rate	2021	149.696	205.549	104.203
Incidence	Cuba	Both	Age-standardized	HKD	Rate	2021	87.2755	120.803	59.2662
Incidence	Greenland	Both	Age-standardized	HKD	Rate	2021	113.148	155.463	77.9446
Incidence	Nauru	Both	Age-standardized	HKD	Rate	2021	76.2623	108.477	49.7839
Incidence	Algeria	Both	Age-standardized	HKD	Rate	2021	157.296	219.654	105.845
Incidence	Bahamas	Both	Age-standardized	HKD	Rate	2021	89.2597	123.415	60.4752
Incidence	Dominican Republic	Both	Age-standardized	HKD	Rate	2021	76.2334	105.261	52.5392
Incidence	Turkmenistan	Both	Age-standardized	HKD	Rate	2021	40.6689	57.0003	27.6127
Incidence	Niue	Both	Age-standardized	HKD	Rate	2021	86.1911	125.419	55.6761
Incidence	Fiji	Both	Age-standardized	HKD	Rate	2021	84.874	120.995	56.5573
Incidence	Malta	Both	Age-standardized	HKD	Rate	2021	129.999	175.895	91.0965
Incidence	Romania	Both	Age-standardized	HKD	Rate	2021	79.891	107.425	56.2392
Incidence	Somalia	Both	Age-standardized	HKD	Rate	2021	41.6631	57.4969	28.2735
Incidence	Haiti	Both	Age-standardized	HKD	Rate	2021	71.7296	99.1138	47.9426
Incidence	Austria	Both	Age-standardized	HKD	Rate	2021	138.174	191.102	95.2243
Incidence	Netherlands	Both	Age-standardized	HKD	Rate	2021	125.258	166.318	88.7019
Incidence	Portugal	Both	Age-standardized	HKD	Rate	2021	116.85	162.703	79.3912
Incidence	Tonga	Both	Age-standardized	HKD	Rate	2021	83.9524	118.472	55.1263
Incidence	Sierra Leone	Both	Age-standardized	HKD	Rate	2021	59.8731	81.5782	41.0612
Incidence	Uganda	Both	Age-standardized	HKD	Rate	2021	42.9265	58.8952	29.7223
Incidence	Rwanda	Both	Age-standardized	HKD	Rate	2021	47.0453	65.109	31.4173
Incidence	Suriname	Both	Age-standardized	HKD	Rate	2021	92.5008	129.384	60.5285
Incidence	Yemen	Both	Age-standardized	HKD	Rate	2021	119.807	164.598	81.8603
Incidence	Gambia	Both	Age-standardized	HKD	Rate	2021	64.0469	87.1102	44.9051
Incidence	Guinea	Both	Age-standardized	HKD	Rate	2021	62.1084	83.1818	43.0757
Incidence	Central African Republic	Both	Age-standardized	HKD	Rate	2021	41.1238	56.381	28.0513
Incidence	Republic of Korea	Both	Age-standardized	HKD	Rate	2021	116.404	154.002	84.721
Incidence	Democratic People's Republic of Korea	Both	Age-standardized	HKD	Rate	2021	68.9411	95.4699	46.4991
Incidence	Sudan	Both	Age-standardized	HKD	Rate	2021	132.687	182.94	89.553
Incidence	Northern Mariana Islands	Both	Age-standardized	HKD	Rate	2021	106.33	158.749	67.8139
Incidence	Tajikistan	Both	Age-standardized	HKD	Rate	2021	39.653	55.531	26.1201
Incidence	Puerto Rico	Both	Age-standardized	HKD	Rate	2021	113.228	158.47	75.7269
Incidence	Tunisia	Both	Age-standardized	HKD	Rate	2021	157.093	216.539	108.01
Incidence	Chad	Both	Age-standardized	HKD	Rate	2021	57.7464	78.2903	40.15
Incidence	Switzerland	Both	Age-standardized	HKD	Rate	2021	130.688	177.201	91.5887
Incidence	Comoros	Both	Age-standardized	HKD	Rate	2021	47.6917	65.6762	33.0991
Incidence	Antigua and Barbuda	Both	Age-standardized	HKD	Rate	2021	109.951	159.243	72.5776
Incidence	Czechia	Both	Age-standardized	HKD	Rate	2021	88.2551	121.978	59.5335
Incidence	Russian Federation	Both	Age-standardized	HKD	Rate	2021	50.6705	68.4567	35.0221
Incidence	Australia	Both	Age-standardized	HKD	Rate	2021	147.936	194.52	105.565
Incidence	Ukraine	Both	Age-standardized	HKD	Rate	2021	36.9126	51.8721	24.2335
Incidence	Democratic Republic of the Congo	Both	Age-standardized	HKD	Rate	2021	47.3307	64.7011	32.5567
Incidence	Zambia	Both	Age-standardized	HKD	Rate	2021	52.0233	72.4886	35.0257
Incidence	Togo	Both	Age-standardized	HKD	Rate	2021	63.0807	87.6777	43.6126
Incidence	Nicaragua	Both	Age-standardized	HKD	Rate	2021	107.44	149.199	72.8387
Incidence	El Salvador	Both	Age-standardized	HKD	Rate	2021	111.99	154.855	75.1942
Incidence	Ecuador	Both	Age-standardized	HKD	Rate	2021	129.015	180.973	86.4037
Incidence	Djibouti	Both	Age-standardized	HKD	Rate	2021	50.1179	69.1862	33.9135
Incidence	Cabo Verde	Both	Age-standardized	HKD	Rate	2021	65.3856	90.4615	44.4429
Incidence	United Kingdom	Both	Age-standardized	HKD	Rate	2021	111.729	144.834	82.6158
Incidence	Jordan	Both	Age-standardized	HKD	Rate	2021	166.038	227.375	114.441
Incidence	Lesotho	Both	Age-standardized	HKD	Rate	2021	68.0437	94.0095	46.3793
Incidence	Congo	Both	Age-standardized	HKD	Rate	2021	53.3677	73.5394	36.7591
Incidence	Qatar	Both	Age-standardized	HKD	Rate	2021	189.818	268.852	124.415
Incidence	Liberia	Both	Age-standardized	HKD	Rate	2021	64.9524	89.3056	44.68
Incidence	Vanuatu	Both	Age-standardized	HKD	Rate	2021	67.8732	94.6519	44.9427
Incidence	Afghanistan	Both	Age-standardized	HKD	Rate	2021	134.086	186.43	90.5067
Incidence	Guatemala	Both	Age-standardized	HKD	Rate	2021	121.11	169.252	79.8813
Incidence	Iran (Islamic Republic of)	Both	Age-standardized	HKD	Rate	2021	143.105	191.447	101.238
Incidence	San Marino	Both	Age-standardized	HKD	Rate	2021	105.577	146.505	72.3544
Incidence	Mali	Both	Age-standardized	HKD	Rate	2021	58.8271	81.1576	40.4658
Incidence	Guinea-Bissau	Both	Age-standardized	HKD	Rate	2021	58.7312	79.6327	40.2363
Incidence	Dominica	Both	Age-standardized	HKD	Rate	2021	99.7622	140.176	66.0684
Incidence	Mozambique	Both	Age-standardized	HKD	Rate	2021	44.5976	61.2366	30.5557
Incidence	Serbia	Both	Age-standardized	HKD	Rate	2021	98.0671	134.753	68.0631
Incidence	Saint Kitts and Nevis	Both	Age-standardized	HKD	Rate	2021	106.429	149.937	69.4463
Incidence	France	Both	Age-standardized	HKD	Rate	2021	114.698	155.809	81.405
Incidence	Tuvalu	Both	Age-standardized	HKD	Rate	2021	75.2552	106.573	49.208
Incidence	Honduras	Both	Age-standardized	HKD	Rate	2021	97.6434	136.719	65.4979
Incidence	Monaco	Both	Age-standardized	HKD	Rate	2021	112.892	155.064	78.2949
Incidence	Mongolia	Both	Age-standardized	HKD	Rate	2021	48.2694	68.2775	31.9078
Incidence	Marshall Islands	Both	Age-standardized	HKD	Rate	2021	75.7367	105.985	49.9102
Incidence	Burundi	Both	Age-standardized	HKD	Rate	2021	43.4849	59.8122	30.2208
Incidence	Ghana	Both	Age-standardized	HKD	Rate	2021	61.2004	83.6937	41.9387
Incidence	Chile	Both	Age-standardized	HKD	Rate	2021	145.568	199.581	100.761
Incidence	Solomon Islands	Both	Age-standardized	HKD	Rate	2021	51.3704	71.8041	33.8182
Incidence	Eswatini	Both	Age-standardized	HKD	Rate	2021	78.8895	110.857	53.0342
Incidence	Trinidad and Tobago	Both	Age-standardized	HKD	Rate	2021	93.6374	132.821	63.0992
Incidence	New Zealand	Both	Age-standardized	HKD	Rate	2021	142.418	189.338	102.342
Incidence	Finland	Both	Age-standardized	HKD	Rate	2021	99.9641	133.744	71.2095
Incidence	Bangladesh	Both	Age-standardized	HKD	Rate	2021	46.5931	63.9958	31.4913
Incidence	Botswana	Both	Age-standardized	HKD	Rate	2021	80.5514	112.725	54.7781
Incidence	Namibia	Both	Age-standardized	HKD	Rate	2021	73.9821	101.967	50.3196
Incidence	Iraq	Both	Age-standardized	HKD	Rate	2021	157.017	217.897	105.202
Incidence	Palau	Both	Age-standardized	HKD	Rate	2021	106.158	153.136	67.7993
Incidence	Nepal	Both	Age-standardized	HKD	Rate	2021	64.2694	89.422	42.7186
Incidence	South Sudan	Both	Age-standardized	HKD	Rate	2021	47.3204	64.8654	32.7645
Incidence	Gabon	Both	Age-standardized	HKD	Rate	2021	67.5173	93.2526	45.0276
Incidence	Brazil	Both	Age-standardized	HKD	Rate	2021	93.7793	122.116	68.6908
Incidence	Zimbabwe	Both	Age-standardized	HKD	Rate	2021	68.6701	95.3931	46.8741
Incidence	Sweden	Both	Age-standardized	HKD	Rate	2021	88.7489	119.439	61.9555
Incidence	Lithuania	Both	Age-standardized	HKD	Rate	2021	43.7447	59.9997	29.7885
Incidence	Costa Rica	Both	Age-standardized	HKD	Rate	2021	127.448	158.761	100.23
Incidence	Paraguay	Both	Age-standardized	HKD	Rate	2021	101.228	141.24	68.4093
Incidence	Republic of Moldova	Both	Age-standardized	HKD	Rate	2021	33.9434	47.5962	22.8185
Incidence	Tokelau	Both	Age-standardized	HKD	Rate	2021	79.3705	110.962	52.2872
Incidence	Cameroon	Both	Age-standardized	HKD	Rate	2021	81.2369	112.253	54.9068
Incidence	Barbados	Both	Age-standardized	HKD	Rate	2021	99.0772	139.792	66.0444
Incidence	Bahrain	Both	Age-standardized	HKD	Rate	2021	180.04	253.301	118.938
Incidence	Angola	Both	Age-standardized	HKD	Rate	2021	47.9923	66.1448	32.7866
Incidence	Eritrea	Both	Age-standardized	HKD	Rate	2021	42.2878	58.2246	29.2083
Incidence	Grenada	Both	Age-standardized	HKD	Rate	2021	112.491	156.562	75.4523
Incidence	Kuwait	Both	Age-standardized	HKD	Rate	2021	155.315	216.241	104.408

## Sheet: Table S4
measure	location	sex	cause	joinpoint	AAPC.Index	Start.Obs	End.Obs	AAPC	AAPC_LCI	AAPC_UCI	Significant_indicator	Test.Statistic	P.Value	metric	age	AAPC_95CI	location	region	Super_Region	SDI	SDI_quitile
Incidence	Afghanistan	Both	Chronic kidney disease due to hypertension	5	Full Range	1990	2021	1.27993	1.24317	1.31645	Yes	.	0	Rate	Age-standardized	1.28 (1.24 to 1.32)	Afghanistan	North Africa and Middle East	North Africa and Middle East	0.343	Low SDI
Incidence	Albania	Both	Chronic kidney disease due to hypertension	5	Full Range	1990	2021	2.03362	2.01341	2.05196	Yes	.	0	Rate	Age-standardized	2.03 (2.01 to 2.05)	Albania	Central Europe	Central Europe, eastern Europe, and central Asia	0.681	Middle SDI
Incidence	Algeria	Both	Chronic kidney disease due to hypertension	5	Full Range	1990	2021	1.6145	1.59261	1.63617	Yes	.	0	Rate	Age-standardized	1.61 (1.59 to 1.64)	Algeria	North Africa and Middle East	North Africa and Middle East	0.652	Middle SDI
Incidence	American Samoa	Both	Chronic kidney disease due to hypertension	2	Full Range	1990	2021	1.19037	1.1493	1.24013	Yes	.	0	Rate	Age-standardized	1.19 (1.15 to 1.24)	American Samoa	Oceania	Southeast Asia, east Asia, and Oceania	0.712	High-middle SDI
Incidence	Andorra	Both	Chronic kidney disease due to hypertension	2	Full Range	1990	2021	-0.0115443	-0.0329603	0.0109166	No	.	0.235153	Rate	Age-standardized	-0.01 (-0.03 to 0.01)	Andorra	Western Europe	High income	0.894	High SDI
Incidence	Angola	Both	Chronic kidney disease due to hypertension	4	Full Range	1990	2021	1.22777	1.21713	1.23845	Yes	.	0	Rate	Age-standardized	1.23 (1.22 to 1.24)	Angola	Central Sub-Saharan Africa	Sub-Saharan Africa	0.47	Low-middle SDI
Incidence	Antigua and Barbuda	Both	Chronic kidney disease due to hypertension	1	Full Range	1990	2021	1.56489	1.54376	1.58613	Yes	.	0	Rate	Age-standardized	1.56 (1.54 to 1.59)	Antigua and Barbuda	Caribbean	Latin America and Caribbean	0.743	High-middle SDI
Incidence	Argentina	Both	Chronic kidney disease due to hypertension	5	Full Range	1990	2021	0.87754	0.869176	0.88442	Yes	.	0	Rate	Age-standardized	0.88 (0.87 to 0.88)	Argentina	Southern Latin America	Latin America and Caribbean	0.708	High-middle SDI
Incidence	Armenia	Both	Chronic kidney disease due to hypertension	5	Full Range	1990	2021	2.62538	2.5877	2.67207	Yes	.	0	Rate	Age-standardized	2.63 (2.59 to 2.67)	Armenia	Central Asia	Central Europe, eastern Europe, and central Asia	0.689	Middle SDI
Incidence	Australia	Both	Chronic kidney disease due to hypertension	4	Full Range	1990	2021	0.470347	0.456167	0.484859	Yes	.	0	Rate	Age-standardized	0.47 (0.46 to 0.48)	Australia	Australasia	High income	0.839	High SDI
Incidence	Austria	Both	Chronic kidney disease due to hypertension	5	Full Range	1990	2021	0.790899	0.778171	0.804396	Yes	.	0	Rate	Age-standardized	0.79 (0.78 to 0.8)	Austria	Western Europe	High income	0.849	High SDI
Incidence	Azerbaijan	Both	Chronic kidney disease due to hypertension	5	Full Range	1990	2021	2.49964	2.46284	2.5396	Yes	.	0	Rate	Age-standardized	2.5 (2.46 to 2.54)	Azerbaijan	Central Asia	Central Europe, eastern Europe, and central Asia	0.683	Middle SDI
Incidence	Bahamas	Both	Chronic kidney disease due to hypertension	3	Full Range	1990	2021	1.4569	1.43094	1.47802	Yes	.	0	Rate	Age-standardized	1.46 (1.43 to 1.48)	Bahamas	Caribbean	Latin America and Caribbean	0.796	High-middle SDI
Incidence	Bahrain	Both	Chronic kidney disease due to hypertension	5	Full Range	1990	2021	1.47933	1.46385	1.49496	Yes	.	0	Rate	Age-standardized	1.48 (1.46 to 1.49)	Bahrain	North Africa and Middle East	North Africa and Middle East	0.751	High-middle SDI
Incidence	Bangladesh	Both	Chronic kidney disease due to hypertension	5	Full Range	1990	2021	1.19183	1.18269	1.20177	Yes	.	0	Rate	Age-standardized	1.19 (1.18 to 1.2)	Bangladesh	South Asia	South Asia	0.483	Low-middle SDI
Incidence	Barbados	Both	Chronic kidney disease due to hypertension	3	Full Range	1990	2021	1.59057	1.56927	1.61091	Yes	.	0	Rate	Age-standardized	1.59 (1.57 to 1.61)	Barbados	Caribbean	Latin America and Caribbean	0.742	High-middle SDI
Incidence	Belarus	Both	Chronic kidney disease due to hypertension	5	Full Range	1990	2021	1.6373	1.60044	1.67055	Yes	.	0	Rate	Age-standardized	1.64 (1.6 to 1.67)	Belarus	Eastern Europe	Central Europe, eastern Europe, and central Asia	0.745	High-middle SDI
Incidence	Belgium	Both	Chronic kidney disease due to hypertension	5	Full Range	1990	2021	0.15851	0.146915	0.168144	Yes	.	0	Rate	Age-standardized	0.16 (0.15 to 0.17)	Belgium	Western Europe	High income	0.851	High SDI
Incidence	Belize	Both	Chronic kidney disease due to hypertension	3	Full Range	1990	2021	1.49194	1.46146	1.52185	Yes	.	0	Rate	Age-standardized	1.49 (1.46 to 1.52)	Belize	Caribbean	Latin America and Caribbean	0.603	Low-middle SDI
Incidence	Benin	Both	Chronic kidney disease due to hypertension	5	Full Range	1990	2021	0.910414	0.898914	0.923541	Yes	.	0	Rate	Age-standardized	0.91 (0.9 to 0.92)	Benin	Western Sub-Saharan Africa	Sub-Saharan Africa	0.352	Low SDI
Incidence	Bermuda	Both	Chronic kidney disease due to hypertension	5	Full Range	1990	2021	1.82449	1.80205	1.84918	Yes	.	0	Rate	Age-standardized	1.82 (1.8 to 1.85)	Bermuda	Caribbean	Latin America and Caribbean	0.813	High SDI
Incidence	Bhutan	Both	Chronic kidney disease due to hypertension	5	Full Range	1990	2021	1.48191	1.47161	1.49154	Yes	.	0	Rate	Age-standardized	1.48 (1.47 to 1.49)	Bhutan	South Asia	South Asia	0.455	Low-middle SDI
Incidence	Bolivia (Plurinational State of)	Both	Chronic kidney disease due to hypertension	5	Full Range	1990	2021	1.45626	1.44264	1.47025	Yes	.	0	Rate	Age-standardized	1.46 (1.44 to 1.47)	Bolivia (Plurinational State of)	Andean Latin America	Latin America and Caribbean	0.566	Low-middle SDI
Incidence	Bosnia and Herzegovina	Both	Chronic kidney disease due to hypertension	5	Full Range	1990	2021	2.53985	2.51345	2.56515	Yes	.	0	Rate	Age-standardized	2.54 (2.51 to 2.57)	Bosnia and Herzegovina	Central Europe	Central Europe, eastern Europe, and central Asia	0.718	High-middle SDI
Incidence	Botswana	Both	Chronic kidney disease due to hypertension	5	Full Range	1990	2021	1.1932	1.16336	1.22969	Yes	.	0	Rate	Age-standardized	1.19 (1.16 to 1.23)	Botswana	Southern Sub-Saharan Africa	Sub-Saharan Africa	0.634	Middle SDI
Incidence	Brazil	Both	Chronic kidney disease due to hypertension	5	Full Range	1990	2021	1.21499	1.17344	1.24789	Yes	.	0	Rate	Age-standardized	1.21 (1.17 to 1.25)	Brazil	Tropical Latin America	Latin America and Caribbean	0.64	Middle SDI
Incidence	Brunei Darussalam	Both	Chronic kidney disease due to hypertension	3	Full Range	1990	2021	0.299434	0.287653	0.310241	Yes	.	0	Rate	Age-standardized	0.3 (0.29 to 0.31)	Brunei Darussalam	High-income Asia Pacific	High income	0.823	High SDI
Incidence	Bulgaria	Both	Chronic kidney disease due to hypertension	3	Full Range	1990	2021	1.98941	1.95977	2.01525	Yes	.	0	Rate	Age-standardized	1.99 (1.96 to 2.02)	Bulgaria	Central Europe	Central Europe, eastern Europe, and central Asia	0.764	High-middle SDI
Incidence	Burkina Faso	Both	Chronic kidney disease due to hypertension	5	Full Range	1990	2021	0.921725	0.905958	0.939887	Yes	.	0	Rate	Age-standardized	0.92 (0.91 to 0.94)	Burkina Faso	Western Sub-Saharan Africa	Sub-Saharan Africa	0.257	Low SDI
Incidence	Burundi	Both	Chronic kidney disease due to hypertension	5	Full Range	1990	2021	0.696629	0.687363	0.70507	Yes	.	0	Rate	Age-standardized	0.7 (0.69 to 0.71)	Burundi	Eastern Sub-Saharan Africa	Sub-Saharan Africa	0.284	Low SDI
Incidence	Cabo Verde	Both	Chronic kidney disease due to hypertension	3	Full Range	1990	2021	1.51272	1.47953	1.5523	Yes	.	0	Rate	Age-standardized	1.51 (1.48 to 1.55)	Cabo Verde	Western Sub-Saharan Africa	Sub-Saharan Africa	0.525	Low-middle SDI
Incidence	Cambodia	Both	Chronic kidney disease due to hypertension	3	Full Range	1990	2021	1.41436	1.38827	1.44301	Yes	.	0	Rate	Age-standardized	1.41 (1.39 to 1.44)	Cambodia	Southeast Asia	Southeast Asia, east Asia, and Oceania	0.469	Low-middle SDI
Incidence	Cameroon	Both	Chronic kidney disease due to hypertension	3	Full Range	1990	2021	0.909113	0.89049	0.926399	Yes	.	0	Rate	Age-standardized	0.91 (0.89 to 0.93)	Cameroon	Western Sub-Saharan Africa	Sub-Saharan Africa	0.49	Low-middle SDI
Incidence	Canada	Both	Chronic kidney disease due to hypertension	4	Full Range	1990	2021	0.0261126	0.00812747	0.0458064	Yes	.	0.00439912	Rate	Age-standardized	0.03 (0.01 to 0.05)	Canada	High-income North America	High income	0.873	High SDI
Incidence	Central African Republic	Both	Chronic kidney disease due to hypertension	4	Full Range	1990	2021	0.845246	0.831999	0.85952	Yes	.	0	Rate	Age-standardized	0.85 (0.83 to 0.86)	Central African Republic	Central Sub-Saharan Africa	Sub-Saharan Africa	0.274	Low SDI
Incidence	Chad	Both	Chronic kidney disease due to hypertension	4	Full Range	1990	2021	0.7559	0.740881	0.772066	Yes	.	0	Rate	Age-standardized	0.76 (0.74 to 0.77)	Chad	Western Sub-Saharan Africa	Sub-Saharan Africa	0.238	Low SDI
Incidence	Chile	Both	Chronic kidney disease due to hypertension	4	Full Range	1990	2021	1.33412	1.31121	1.36248	Yes	.	0	Rate	Age-standardized	1.33 (1.31 to 1.36)	Chile	Southern Latin America	Latin America and Caribbean	0.759	High-middle SDI
Incidence	China	Both	Chronic kidney disease due to hypertension	5	Full Range	1990	2021	0.585227	0.556964	0.61133	Yes	.	0	Rate	Age-standardized	0.59 (0.56 to 0.61)	China	East Asia	Southeast Asia, east Asia, and Oceania	0.686	Middle SDI
Incidence	Colombia	Both	Chronic kidney disease due to hypertension	4	Full Range	1990	2021	1.31085	1.2914	1.3348	Yes	.	0	Rate	Age-standardized	1.31 (1.29 to 1.33)	Colombia	Central Latin America	Latin America and Caribbean	0.633	Middle SDI
Incidence	Comoros	Both	Chronic kidney disease due to hypertension	4	Full Range	1990	2021	0.711213	0.700009	0.722585	Yes	.	0	Rate	Age-standardized	0.71 (0.7 to 0.72)	Comoros	Eastern Sub-Saharan Africa	Sub-Saharan Africa	0.455	Low-middle SDI
Incidence	Congo	Both	Chronic kidney disease due to hypertension	3	Full Range	1990	2021	1.29884	1.27844	1.31797	Yes	.	0	Rate	Age-standardized	1.3 (1.28 to 1.32)	Congo	Central Sub-Saharan Africa	Sub-Saharan Africa	0.568	Low-middle SDI
Incidence	Cook Islands	Both	Chronic kidney disease due to hypertension	4	Full Range	1990	2021	1.49199	1.47037	1.52102	Yes	.	0	Rate	Age-standardized	1.49 (1.47 to 1.52)	Cook Islands	Oceania	Southeast Asia, east Asia, and Oceania	0.764	High-middle SDI
Incidence	Costa Rica	Both	Chronic kidney disease due to hypertension	5	Full Range	1990	2021	0.00227304	-7.03029e-05	0.00439604	No	.	0.0559888	Rate	Age-standardized	0 (0 to 0)	Costa Rica	Central Latin America	Latin America and Caribbean	0.68	Middle SDI
Incidence	Coted'Ivoire	Both	Chronic kidney disease due to hypertension	3	Full Range	1990	2021	0.841982	0.815181	0.870176	Yes	.	0	Rate	Age-standardized	0.84 (0.82 to 0.87)	Coted'Ivoire	Western Sub-Saharan Africa	Sub-Saharan Africa	0.408	Low SDI
Incidence	Croatia	Both	Chronic kidney disease due to hypertension	3	Full Range	1990	2021	2.19567	2.15305	2.23396	Yes	.	0	Rate	Age-standardized	2.2 (2.15 to 2.23)	Croatia	Central Europe	Central Europe, eastern Europe, and central Asia	0.794	High-middle SDI
Incidence	Cuba	Both	Chronic kidney disease due to hypertension	5	Full Range	1990	2021	2.17863	2.15453	2.19775	Yes	.	0	Rate	Age-standardized	2.18 (2.15 to 2.2)	Cuba	Caribbean	Latin America and Caribbean	0.668	Middle SDI
Incidence	Cyprus	Both	Chronic kidney disease due to hypertension	3	Full Range	1990	2021	0.271566	0.257679	0.282895	Yes	.	0	Rate	Age-standardized	0.27 (0.26 to 0.28)	Cyprus	Western Europe	High income	0.841	High SDI
Incidence	Czechia	Both	Chronic kidney disease due to hypertension	4	Full Range	1990	2021	2.17742	2.16178	2.1919	Yes	.	0	Rate	Age-standardized	2.18 (2.16 to 2.19)	Czechia	Central Europe	Central Europe, eastern Europe, and central Asia	0.828	High SDI
Incidence	Democratic People's Republic of Korea	Both	Chronic kidney disease due to hypertension	5	Full Range	1990	2021	1.10754	1.08004	1.13436	Yes	.	0	Rate	Age-standardized	1.11 (1.08 to 1.13)	Democratic People's Republic of Korea	East Asia	Southeast Asia, east Asia, and Oceania	0.558	Low-middle SDI
Incidence	Democratic Republic of the Congo	Both	Chronic kidney disease due to hypertension	4	Full Range	1990	2021	1.00653	0.992941	1.01982	Yes	.	0	Rate	Age-standardized	1.01 (0.99 to 1.02)	Democratic Republic of the Congo	Central Sub-Saharan Africa	Sub-Saharan Africa	0.382	Low SDI
Incidence	Denmark	Both	Chronic kidney disease due to hypertension	5	Full Range	1990	2021	0.624752	0.615055	0.632944	Yes	.	0	Rate	Age-standardized	0.62 (0.62 to 0.63)	Denmark	Western Europe	High income	0.89	High SDI
Incidence	Djibouti	Both	Chronic kidney disease due to hypertension	2	Full Range	1990	2021	0.927722	0.90326	0.950007	Yes	.	0	Rate	Age-standardized	0.93 (0.9 to 0.95)	Djibouti	Eastern Sub-Saharan Africa	Sub-Saharan Africa	0.459	Low-middle SDI
Incidence	Dominica	Both	Chronic kidney disease due to hypertension	3	Full Range	1990	2021	1.19086	1.16547	1.21665	Yes	.	0	Rate	Age-standardized	1.19 (1.17 to 1.22)	Dominica	Caribbean	Latin America and Caribbean	0.729	High-middle SDI
Incidence	Dominican Republic	Both	Chronic kidney disease due to hypertension	5	Full Range	1990	2021	1.81024	1.798	1.82114	Yes	.	0	Rate	Age-standardized	1.81 (1.8 to 1.82)	Dominican Republic	Caribbean	Latin America and Caribbean	0.592	Low-middle SDI
Incidence	Ecuador	Both	Chronic kidney disease due to hypertension	5	Full Range	1990	2021	2.18512	2.15657	2.21052	Yes	.	0	Rate	Age-standardized	2.19 (2.16 to 2.21)	Ecuador	Andean Latin America	Latin America and Caribbean	0.64	Middle SDI
Incidence	Egypt	Both	Chronic kidney disease due to hypertension	5	Full Range	1990	2021	1.67817	1.6522	1.70472	Yes	.	0	Rate	Age-standardized	1.68 (1.65 to 1.7)	Egypt	North Africa and Middle East	North Africa and Middle East	0.658	Middle SDI
Incidence	El Salvador	Both	Chronic kidney disease due to hypertension	5	Full Range	1990	2021	1.68621	1.66912	1.70204	Yes	.	0	Rate	Age-standardized	1.69 (1.67 to 1.7)	El Salvador	Central Latin America	Latin America and Caribbean	0.573	Low-middle SDI
Incidence	Equatorial Guinea	Both	Chronic kidney disease due to hypertension	4	Full Range	1990	2021	1.9822	1.95876	2.00347	Yes	.	0	Rate	Age-standardized	1.98 (1.96 to 2)	Equatorial Guinea	Central Sub-Saharan Africa	Sub-Saharan Africa	0.685	Middle SDI
Incidence	Eritrea	Both	Chronic kidney disease due to hypertension	4	Full Range	1990	2021	0.900898	0.875828	0.925375	Yes	.	0	Rate	Age-standardized	0.9 (0.88 to 0.93)	Eritrea	Eastern Sub-Saharan Africa	Sub-Saharan Africa	0.396	Low SDI
Incidence	Estonia	Both	Chronic kidney disease due to hypertension	4	Full Range	1990	2021	2.92891	2.88265	2.98042	Yes	.	0	Rate	Age-standardized	2.93 (2.88 to 2.98)	Estonia	Eastern Europe	Central Europe, eastern Europe, and central Asia	0.835	High SDI
Incidence	Eswatini	Both	Chronic kidney disease due to hypertension	5	Full Range	1990	2021	0.64829	0.6195	0.679742	Yes	.	0	Rate	Age-standardized	0.65 (0.62 to 0.68)	Eswatini	Southern Sub-Saharan Africa	Sub-Saharan Africa	0.577	Low-middle SDI
Incidence	Ethiopia	Both	Chronic kidney disease due to hypertension	5	Full Range	1990	2021	0.844469	0.835935	0.853193	Yes	.	0	Rate	Age-standardized	0.84 (0.84 to 0.85)	Ethiopia	Eastern Sub-Saharan Africa	Sub-Saharan Africa	0.343	Low SDI
Incidence	Fiji	Both	Chronic kidney disease due to hypertension	5	Full Range	1990	2021	1.00913	0.987824	1.02959	Yes	.	0	Rate	Age-standardized	1.01 (0.99 to 1.03)	Fiji	Oceania	Southeast Asia, east Asia, and Oceania	0.664	Middle SDI
Incidence	Finland	Both	Chronic kidney disease due to hypertension	5	Full Range	1990	2021	0.480662	0.4671	0.495948	Yes	.	0	Rate	Age-standardized	0.48 (0.47 to 0.5)	Finland	Western Europe	High income	0.856	High SDI
Incidence	France	Both	Chronic kidney disease due to hypertension	4	Full Range	1990	2021	0.353916	0.335964	0.379544	Yes	.	0	Rate	Age-standardized	0.35 (0.34 to 0.38)	France	Western Europe	High income	0.834	High SDI
Incidence	Gabon	Both	Chronic kidney disease due to hypertension	4	Full Range	1990	2021	1.49826	1.47078	1.52571	Yes	.	0	Rate	Age-standardized	1.5 (1.47 to 1.53)	Gabon	Central Sub-Saharan Africa	Sub-Saharan Africa	0.656	Middle SDI
Incidence	Gambia	Both	Chronic kidney disease due to hypertension	4	Full Range	1990	2021	0.875397	0.86046	0.890437	Yes	.	0	Rate	Age-standardized	0.88 (0.86 to 0.89)	Gambia	Western Sub-Saharan Africa	Sub-Saharan Africa	0.399	Low SDI
Incidence	Georgia	Both	Chronic kidney disease due to hypertension	5	Full Range	1990	2021	1.90442	1.8793	1.92762	Yes	.	0	Rate	Age-standardized	1.9 (1.88 to 1.93)	Georgia	Central Asia	Central Europe, eastern Europe, and central Asia	0.702	High-middle SDI
Incidence	Germany	Both	Chronic kidney disease due to hypertension	2	Full Range	1990	2021	0.485759	0.466547	0.50477	Yes	.	0	Rate	Age-standardized	0.49 (0.47 to 0.5)	Germany	Western Europe	High income	0.898	High SDI
Incidence	Ghana	Both	Chronic kidney disease due to hypertension	3	Full Range	1990	2021	1.21289	1.18097	1.24202	Yes	.	0	Rate	Age-standardized	1.21 (1.18 to 1.24)	Ghana	Western Sub-Saharan Africa	Sub-Saharan Africa	0.557	Low-middle SDI
Incidence	Greece	Both	Chronic kidney disease due to hypertension	4	Full Range	1990	2021	-0.103627	-0.114235	-0.094012	Yes	.	0	Rate	Age-standardized	-0.1 (-0.11 to -0.09)	Greece	Western Europe	High income	0.794	High-middle SDI
Incidence	Greenland	Both	Chronic kidney disease due to hypertension	3	Full Range	1990	2021	0.517791	0.503	0.531662	Yes	.	0	Rate	Age-standardized	0.52 (0.5 to 0.53)	Greenland	High-income North America	High income	0.761	High-middle SDI
Incidence	Grenada	Both	Chronic kidney disease due to hypertension	4	Full Range	1990	2021	1.84569	1.82566	1.86425	Yes	.	0	Rate	Age-standardized	1.85 (1.83 to 1.86)	Grenada	Caribbean	Latin America and Caribbean	0.669	Middle SDI
Incidence	Guam	Both	Chronic kidney disease due to hypertension	2	Full Range	1990	2021	0.973811	0.957858	0.990932	Yes	.	0	Rate	Age-standardized	0.97 (0.96 to 0.99)	Guam	Oceania	Southeast Asia, east Asia, and Oceania	0.813	High SDI
Incidence	Guatemala	Both	Chronic kidney disease due to hypertension	5	Full Range	1990	2021	1.37223	1.36386	1.38071	Yes	.	0	Rate	Age-standardized	1.37 (1.36 to 1.38)	Guatemala	Central Latin America	Latin America and Caribbean	0.526	Low-middle SDI
Incidence	Guinea	Both	Chronic kidney disease due to hypertension	5	Full Range	1990	2021	0.847519	0.835174	0.860551	Yes	.	0	Rate	Age-standardized	0.85 (0.84 to 0.86)	Guinea	Western Sub-Saharan Africa	Sub-Saharan Africa	0.325	Low SDI
Incidence	Guinea-Bissau	Both	Chronic kidney disease due to hypertension	4	Full Range	1990	2021	0.586544	0.572035	0.602743	Yes	.	0	Rate	Age-standardized	0.59 (0.57 to 0.6)	Guinea-Bissau	Western Sub-Saharan Africa	Sub-Saharan Africa	0.355	Low SDI
Incidence	Guyana	Both	Chronic kidney disease due to hypertension	4	Full Range	1990	2021	1.6221	1.6011	1.6456	Yes	.	0	Rate	Age-standardized	1.62 (1.6 to 1.65)	Guyana	Caribbean	Latin America and Caribbean	0.618	Middle SDI
Incidence	Haiti	Both	Chronic kidney disease due to hypertension	5	Full Range	1990	2021	1.05117	1.04324	1.05905	Yes	.	0	Rate	Age-standardized	1.05 (1.04 to 1.06)	Haiti	Caribbean	Latin America and Caribbean	0.432	Low SDI
Incidence	Honduras	Both	Chronic kidney disease due to hypertension	4	Full Range	1990	2021	1.0632	1.05333	1.07279	Yes	.	0	Rate	Age-standardized	1.06 (1.05 to 1.07)	Honduras	Central Latin America	Latin America and Caribbean	0.496	Low-middle SDI
Incidence	Hungary	Both	Chronic kidney disease due to hypertension	3	Full Range	1990	2021	2.71747	2.68013	2.75224	Yes	.	0	Rate	Age-standardized	2.72 (2.68 to 2.75)	Hungary	Central Europe	Central Europe, eastern Europe, and central Asia	0.791	High-middle SDI
Incidence	Iceland	Both	Chronic kidney disease due to hypertension	5	Full Range	1990	2021	0.217971	0.186922	0.247062	Yes	.	0	Rate	Age-standardized	0.22 (0.19 to 0.25)	Iceland	Western Europe	High income	0.869	High SDI
Incidence	India	Both	Chronic kidney disease due to hypertension	3	Full Range	1990	2021	1.07017	1.04658	1.10119	Yes	.	0	Rate	Age-standardized	1.07 (1.05 to 1.1)	India	South Asia	South Asia	0.566	Low-middle SDI
Incidence	Indonesia	Both	Chronic kidney disease due to hypertension	3	Full Range	1990	2021	1.27611	1.25033	1.30447	Yes	.	0	Rate	Age-standardized	1.28 (1.25 to 1.3)	Indonesia	Southeast Asia	Southeast Asia, east Asia, and Oceania	0.66	Middle SDI
Incidence	Iran (Islamic Republic of)	Both	Chronic kidney disease due to hypertension	4	Full Range	1990	2021	0.999147	0.981047	1.01538	Yes	.	0	Rate	Age-standardized	1 (0.98 to 1.02)	Iran (Islamic Republic of)	North Africa and Middle East	North Africa and Middle East	0.67	Middle SDI
Incidence	Iraq	Both	Chronic kidney disease due to hypertension	4	Full Range	1990	2021	1.49183	1.46034	1.52144	Yes	.	0	Rate	Age-standardized	1.49 (1.46 to 1.52)	Iraq	North Africa and Middle East	North Africa and Middle East	0.671	Middle SDI
Incidence	Ireland	Both	Chronic kidney disease due to hypertension	3	Full Range	1990	2021	-0.219073	-0.236288	-0.202024	Yes	.	0	Rate	Age-standardized	-0.22 (-0.24 to -0.2)	Ireland	Western Europe	High income	0.867	High SDI
Incidence	Israel	Both	Chronic kidney disease due to hypertension	2	Full Range	1990	2021	0.333583	0.314656	0.35305	Yes	.	0	Rate	Age-standardized	0.33 (0.31 to 0.35)	Israel	Western Europe	High income	0.803	High-middle SDI
Incidence	Italy	Both	Chronic kidney disease due to hypertension	4	Full Range	1990	2021	0.184329	0.16231	0.208412	Yes	.	0	Rate	Age-standardized	0.18 (0.16 to 0.21)	Italy	Western Europe	High income	0.801	High-middle SDI
Incidence	Jamaica	Both	Chronic kidney disease due to hypertension	2	Full Range	1990	2021	1.10655	1.07953	1.12978	Yes	.	0	Rate	Age-standardized	1.11 (1.08 to 1.13)	Jamaica	Caribbean	Latin America and Caribbean	0.684	Middle SDI
Incidence	Japan	Both	Chronic kidney disease due to hypertension	4	Full Range	1990	2021	0.344257	0.319352	0.368742	Yes	.	0	Rate	Age-standardized	0.34 (0.32 to 0.37)	Japan	High-income Asia Pacific	High income	0.87	High SDI
Incidence	Jordan	Both	Chronic kidney disease due to hypertension	5	Full Range	1990	2021	1.55245	1.5291	1.57336	Yes	.	0	Rate	Age-standardized	1.55 (1.53 to 1.57)	Jordan	North Africa and Middle East	North Africa and Middle East	0.731	High-middle SDI
Incidence	Kazakhstan	Both	Chronic kidney disease due to hypertension	4	Full Range	1990	2021	2.56585	2.52433	2.60226	Yes	.	0	Rate	Age-standardized	2.57 (2.52 to 2.6)	Kazakhstan	Central Asia	Central Europe, eastern Europe, and central Asia	0.723	High-middle SDI
Incidence	Kenya	Both	Chronic kidney disease due to hypertension	5	Full Range	1990	2021	0.748202	0.732199	0.766384	Yes	.	0	Rate	Age-standardized	0.75 (0.73 to 0.77)	Kenya	Eastern Sub-Saharan Africa	Sub-Saharan Africa	0.508	Low-middle SDI
Incidence	Kiribati	Both	Chronic kidney disease due to hypertension	5	Full Range	1990	2021	1.20584	1.19843	1.21325	Yes	.	0	Rate	Age-standardized	1.21 (1.2 to 1.21)	Kiribati	Oceania	Southeast Asia, east Asia, and Oceania	0.527	Low-middle SDI
Incidence	Kuwait	Both	Chronic kidney disease due to hypertension	5	Full Range	1990	2021	1.29464	1.26825	1.31698	Yes	.	0	Rate	Age-standardized	1.29 (1.27 to 1.32)	Kuwait	North Africa and Middle East	North Africa and Middle East	0.851	High SDI
Incidence	Kyrgyzstan	Both	Chronic kidney disease due to hypertension	5	Full Range	1990	2021	1.92395	1.90627	1.94101	Yes	.	0	Rate	Age-standardized	1.92 (1.91 to 1.94)	Kyrgyzstan	Central Asia	Central Europe, eastern Europe, and central Asia	0.596	Low-middle SDI
Incidence	Lao People's Democratic Republic	Both	Chronic kidney disease due to hypertension	3	Full Range	1990	2021	1.12011	1.08496	1.15238	Yes	.	0	Rate	Age-standardized	1.12 (1.08 to 1.15)	Lao People's Democratic Republic	Southeast Asia	Southeast Asia, east Asia, and Oceania	0.49	Low-middle SDI
Incidence	Latvia	Both	Chronic kidney disease due to hypertension	5	Full Range	1990	2021	2.26404	2.22722	2.29983	Yes	.	0	Rate	Age-standardized	2.26 (2.23 to 2.3)	Latvia	Eastern Europe	Central Europe, eastern Europe, and central Asia	0.82	High SDI
Incidence	Lebanon	Both	Chronic kidney disease due to hypertension	5	Full Range	1990	2021	1.66723	1.64612	1.68808	Yes	.	0	Rate	Age-standardized	1.67 (1.65 to 1.69)	Lebanon	North Africa and Middle East	North Africa and Middle East	0.708	High-middle SDI
Incidence	Lesotho	Both	Chronic kidney disease due to hypertension	5	Full Range	1990	2021	0.814186	0.784245	0.846336	Yes	.	0	Rate	Age-standardized	0.81 (0.78 to 0.85)	Lesotho	Southern Sub-Saharan Africa	Sub-Saharan Africa	0.507	Low-middle SDI
Incidence	Liberia	Both	Chronic kidney disease due to hypertension	3	Full Range	1990	2021	1.04757	1.02548	1.06723	Yes	.	0	Rate	Age-standardized	1.05 (1.03 to 1.07)	Liberia	Western Sub-Saharan Africa	Sub-Saharan Africa	0.37	Low SDI
Incidence	Libya	Both	Chronic kidney disease due to hypertension	5	Full Range	1990	2021	1.59648	1.55913	1.63224	Yes	.	0	Rate	Age-standardized	1.6 (1.56 to 1.63)	Libya	North Africa and Middle East	North Africa and Middle East	0.709	High-middle SDI
Incidence	Lithuania	Both	Chronic kidney disease due to hypertension	5	Full Range	1990	2021	1.53434	1.49707	1.57463	Yes	.	0	Rate	Age-standardized	1.53 (1.5 to 1.57)	Lithuania	Eastern Europe	Central Europe, eastern Europe, and central Asia	0.843	High SDI
Incidence	Luxembourg	Both	Chronic kidney disease due to hypertension	4	Full Range	1990	2021	0.349282	0.329594	0.367844	Yes	.	0	Rate	Age-standardized	0.35 (0.33 to 0.37)	Luxembourg	Western Europe	High income	0.895	High SDI
Incidence	Madagascar	Both	Chronic kidney disease due to hypertension	5	Full Range	1990	2021	0.743806	0.729877	0.758945	Yes	.	0	Rate	Age-standardized	0.74 (0.73 to 0.76)	Madagascar	Eastern Sub-Saharan Africa	Sub-Saharan Africa	0.396	Low SDI
Incidence	Malawi	Both	Chronic kidney disease due to hypertension	3	Full Range	1990	2021	0.825015	0.801715	0.84782	Yes	.	0	Rate	Age-standardized	0.83 (0.8 to 0.85)	Malawi	Eastern Sub-Saharan Africa	Sub-Saharan Africa	0.384	Low SDI
Incidence	Malaysia	Both	Chronic kidney disease due to hypertension	4	Full Range	1990	2021	1.40328	1.36489	1.43493	Yes	.	0	Rate	Age-standardized	1.4 (1.36 to 1.43)	Malaysia	Southeast Asia	Southeast Asia, east Asia, and Oceania	0.737	High-middle SDI
Incidence	Maldives	Both	Chronic kidney disease due to hypertension	5	Full Range	1990	2021	1.52368	1.50852	1.54551	Yes	.	0	Rate	Age-standardized	1.52 (1.51 to 1.55)	Maldives	Southeast Asia	Southeast Asia, east Asia, and Oceania	0.562	Low-middle SDI
Incidence	Mali	Both	Chronic kidney disease due to hypertension	5	Full Range	1990	2021	0.935967	0.925146	0.946377	Yes	.	0	Rate	Age-standardized	0.94 (0.93 to 0.95)	Mali	Western Sub-Saharan Africa	Sub-Saharan Africa	0.263	Low SDI
Incidence	Malta	Both	Chronic kidney disease due to hypertension	2	Full Range	1990	2021	0.113956	0.101098	0.12679	Yes	.	0	Rate	Age-standardized	0.11 (0.1 to 0.13)	Malta	Western Europe	High income	0.801	High-middle SDI
Incidence	Marshall Islands	Both	Chronic kidney disease due to hypertension	4	Full Range	1990	2021	1.39123	1.36573	1.4222	Yes	.	0	Rate	Age-standardized	1.39 (1.37 to 1.42)	Marshall Islands	Oceania	Southeast Asia, east Asia, and Oceania	0.544	Low-middle SDI
Incidence	Mauritania	Both	Chronic kidney disease due to hypertension	3	Full Range	1990	2021	1.14062	1.11188	1.16389	Yes	.	0	Rate	Age-standardized	1.14 (1.11 to 1.16)	Mauritania	Western Sub-Saharan Africa	Sub-Saharan Africa	0.496	Low-middle SDI
Incidence	Mauritius	Both	Chronic kidney disease due to hypertension	2	Full Range	1990	2021	1.35438	1.29765	1.40543	Yes	.	0	Rate	Age-standardized	1.35 (1.3 to 1.41)	Mauritius	Southeast Asia	Southeast Asia, east Asia, and Oceania	0.705	High-middle SDI
Incidence	Mexico	Both	Chronic kidney disease due to hypertension	5	Full Range	1990	2021	1.17164	1.15912	1.18607	Yes	.	0	Rate	Age-standardized	1.17 (1.16 to 1.19)	Mexico	Central Latin America	Latin America and Caribbean	0.649	Middle SDI
Incidence	Micronesia (Federated States of)	Both	Chronic kidney disease due to hypertension	3	Full Range	1990	2021	1.38952	1.37051	1.40676	Yes	.	0	Rate	Age-standardized	1.39 (1.37 to 1.41)	Micronesia (Federated States of)	Oceania	Southeast Asia, east Asia, and Oceania	0.58	Low-middle SDI
Incidence	Monaco	Both	Chronic kidney disease due to hypertension	5	Full Range	1990	2021	0.262368	0.250509	0.274768	Yes	.	0	Rate	Age-standardized	0.26 (0.25 to 0.27)	Monaco	Western Europe	High income	0.902	High SDI
Incidence	Mongolia	Both	Chronic kidney disease due to hypertension	4	Full Range	1990	2021	1.14136	1.1135	1.16968	Yes	.	0	Rate	Age-standardized	1.14 (1.11 to 1.17)	Mongolia	Central Asia	Central Europe, eastern Europe, and central Asia	0.606	Low-middle SDI
Incidence	Montenegro	Both	Chronic kidney disease due to hypertension	4	Full Range	1990	2021	1.56462	1.54559	1.59249	Yes	.	0	Rate	Age-standardized	1.56 (1.55 to 1.59)	Montenegro	Central Europe	Central Europe, eastern Europe, and central Asia	0.791	High-middle SDI
Incidence	Morocco	Both	Chronic kidney disease due to hypertension	5	Full Range	1990	2021	2.05687	2.02301	2.09196	Yes	.	0	Rate	Age-standardized	2.06 (2.02 to 2.09)	Morocco	North Africa and Middle East	North Africa and Middle East	0.548	Low-middle SDI
Incidence	Mozambique	Both	Chronic kidney disease due to hypertension	2	Full Range	1990	2021	0.718501	0.697673	0.742739	Yes	.	0	Rate	Age-standardized	0.72 (0.7 to 0.74)	Mozambique	Eastern Sub-Saharan Africa	Sub-Saharan Africa	0.307	Low SDI
Incidence	Myanmar	Both	Chronic kidney disease due to hypertension	3	Full Range	1990	2021	1.30862	1.27877	1.34865	Yes	.	0	Rate	Age-standardized	1.31 (1.28 to 1.35)	Myanmar	Southeast Asia	Southeast Asia, east Asia, and Oceania	0.521	Low-middle SDI
Incidence	Namibia	Both	Chronic kidney disease due to hypertension	3	Full Range	1990	2021	0.900527	0.859019	0.939563	Yes	.	0	Rate	Age-standardized	0.9 (0.86 to 0.94)	Namibia	Southern Sub-Saharan Africa	Sub-Saharan Africa	0.612	Middle SDI
Incidence	Nauru	Both	Chronic kidney disease due to hypertension	4	Full Range	1990	2021	0.899732	0.882442	0.923572	Yes	.	0	Rate	Age-standardized	0.9 (0.88 to 0.92)	Nauru	Oceania	Southeast Asia, east Asia, and Oceania	0.618	Middle SDI
Incidence	Nepal	Both	Chronic kidney disease due to hypertension	5	Full Range	1990	2021	1.60926	1.5956	1.62416	Yes	.	0	Rate	Age-standardized	1.61 (1.6 to 1.62)	Nepal	South Asia	South Asia	0.422	Low SDI
Incidence	Netherlands	Both	Chronic kidney disease due to hypertension	5	Full Range	1990	2021	0.440907	0.424167	0.459562	Yes	.	0	Rate	Age-standardized	0.44 (0.42 to 0.46)	Netherlands	Western Europe	High income	0.883	High SDI
Incidence	New Zealand	Both	Chronic kidney disease due to hypertension	4	Full Range	1990	2021	0.405	0.397641	0.412066	Yes	.	0	Rate	Age-standardized	0.4 (0.4 to 0.41)	New Zealand	Australasia	High income	0.84	High SDI
Incidence	Nicaragua	Both	Chronic kidney disease due to hypertension	5	Full Range	1990	2021	1.21819	1.20976	1.22796	Yes	.	0	Rate	Age-standardized	1.22 (1.21 to 1.23)	Nicaragua	Central Latin America	Latin America and Caribbean	0.517	Low-middle SDI
Incidence	Niger	Both	Chronic kidney disease due to hypertension	5	Full Range	1990	2021	0.708853	0.702688	0.714267	Yes	.	0	Rate	Age-standardized	0.71 (0.7 to 0.71)	Niger	Western Sub-Saharan Africa	Sub-Saharan Africa	0.162	Low SDI
Incidence	Nigeria	Both	Chronic kidney disease due to hypertension	4	Full Range	1990	2021	0.958729	0.942847	0.975004	Yes	.	0	Rate	Age-standardized	0.96 (0.94 to 0.98)	Nigeria	Western Sub-Saharan Africa	Sub-Saharan Africa	0.515	Low-middle SDI
Incidence	Niue	Both	Chronic kidney disease due to hypertension	4	Full Range	1990	2021	1.38427	1.36592	1.4046	Yes	.	0	Rate	Age-standardized	1.38 (1.37 to 1.4)	Niue	Oceania	Southeast Asia, east Asia, and Oceania	0.711	High-middle SDI
Incidence	North Macedonia	Both	Chronic kidney disease due to hypertension	5	Full Range	1990	2021	2.45527	2.43938	2.46787	Yes	.	0	Rate	Age-standardized	2.46 (2.44 to 2.47)	North Macedonia	Central Europe	Central Europe, eastern Europe, and central Asia	0.744	High-middle SDI
Incidence	Northern Mariana Islands	Both	Chronic kidney disease due to hypertension	5	Full Range	1990	2021	1.06026	1.03477	1.08649	Yes	.	0	Rate	Age-standardized	1.06 (1.03 to 1.09)	Northern Mariana Islands	Oceania	Southeast Asia, east Asia, and Oceania	0.771	High-middle SDI
Incidence	Norway	Both	Chronic kidney disease due to hypertension	5	Full Range	1990	2021	0.574235	0.563003	0.590205	Yes	.	0	Rate	Age-standardized	0.57 (0.56 to 0.59)	Norway	Western Europe	High income	0.913	High SDI
Incidence	Oman	Both	Chronic kidney disease due to hypertension	5	Full Range	1990	2021	2.04831	2.00148	2.09334	Yes	.	0	Rate	Age-standardized	2.05 (2 to 2.09)	Oman	North Africa and Middle East	North Africa and Middle East	0.783	High-middle SDI
Incidence	Pakistan	Both	Chronic kidney disease due to hypertension	3	Full Range	1990	2021	0.926679	0.888244	0.968938	Yes	.	0	Rate	Age-standardized	0.93 (0.89 to 0.97)	Pakistan	South Asia	South Asia	0.449	Low SDI
Incidence	Palau	Both	Chronic kidney disease due to hypertension	5	Full Range	1990	2021	1.61302	1.59868	1.62618	Yes	.	0	Rate	Age-standardized	1.61 (1.6 to 1.63)	Palau	Oceania	Southeast Asia, east Asia, and Oceania	0.738	High-middle SDI
Incidence	Palestine	Both	Chronic kidney disease due to hypertension	5	Full Range	1990	2021	1.53141	1.5053	1.55729	Yes	.	0	Rate	Age-standardized	1.53 (1.51 to 1.56)	Palestine	North Africa and Middle East	North Africa and Middle East	0.588	Low-middle SDI
Incidence	Panama	Both	Chronic kidney disease due to hypertension	2	Full Range	1990	2021	1.46681	1.41912	1.50439	Yes	.	0	Rate	Age-standardized	1.47 (1.42 to 1.5)	Panama	Central Latin America	Latin America and Caribbean	0.686	Middle SDI
Incidence	Papua New Guinea	Both	Chronic kidney disease due to hypertension	2	Full Range	1990	2021	1.09164	1.07334	1.10845	Yes	.	0	Rate	Age-standardized	1.09 (1.07 to 1.11)	Papua New Guinea	Oceania	Southeast Asia, east Asia, and Oceania	0.394	Low SDI
Incidence	Paraguay	Both	Chronic kidney disease due to hypertension	5	Full Range	1990	2021	1.52575	1.50498	1.54905	Yes	.	0	Rate	Age-standardized	1.53 (1.5 to 1.55)	Paraguay	Tropical Latin America	Latin America and Caribbean	0.638	Middle SDI
Incidence	Peru	Both	Chronic kidney disease due to hypertension	3	Full Range	1990	2021	2.28991	2.24091	2.33353	Yes	.	0	Rate	Age-standardized	2.29 (2.24 to 2.33)	Peru	Andean Latin America	Latin America and Caribbean	0.648	Middle SDI
Incidence	Philippines	Both	Chronic kidney disease due to hypertension	5	Full Range	1990	2021	1.01955	1.00881	1.02962	Yes	.	0	Rate	Age-standardized	1.02 (1.01 to 1.03)	Philippines	Southeast Asia	Southeast Asia, east Asia, and Oceania	0.623	Middle SDI
Incidence	Poland	Both	Chronic kidney disease due to hypertension	4	Full Range	1990	2021	1.60584	1.53774	1.66936	Yes	.	0	Rate	Age-standardized	1.61 (1.54 to 1.67)	Poland	Central Europe	Central Europe, eastern Europe, and central Asia	0.802	High-middle SDI
Incidence	Portugal	Both	Chronic kidney disease due to hypertension	5	Full Range	1990	2021	0.40368	0.382132	0.429495	Yes	.	0	Rate	Age-standardized	0.4 (0.38 to 0.43)	Portugal	Western Europe	High income	0.743	High-middle SDI
Incidence	Puerto Rico	Both	Chronic kidney disease due to hypertension	5	Full Range	1990	2021	1.42388	1.41165	1.43499	Yes	.	0	Rate	Age-standardized	1.42 (1.41 to 1.43)	Puerto Rico	Caribbean	Latin America and Caribbean	0.814	High SDI
Incidence	Qatar	Both	Chronic kidney disease due to hypertension	5	Full Range	1990	2021	1.60457	1.57996	1.62955	Yes	.	0	Rate	Age-standardized	1.6 (1.58 to 1.63)	Qatar	North Africa and Middle East	North Africa and Middle East	0.83	High SDI
Incidence	Republic of Korea	Both	Chronic kidney disease due to hypertension	5	Full Range	1990	2021	0.698209	0.688535	0.705222	Yes	.	0	Rate	Age-standardized	0.7 (0.69 to 0.71)	Republic of Korea	High-income Asia Pacific	High income	0.878	High SDI
Incidence	Republic of Moldova	Both	Chronic kidney disease due to hypertension	5	Full Range	1990	2021	1.57249	1.53992	1.60484	Yes	.	0	Rate	Age-standardized	1.57 (1.54 to 1.6)	Republic of Moldova	Eastern Europe	Central Europe, eastern Europe, and central Asia	0.696	High-middle SDI
Incidence	Romania	Both	Chronic kidney disease due to hypertension	5	Full Range	1990	2021	2.47409	2.44553	2.49882	Yes	.	0	Rate	Age-standardized	2.47 (2.45 to 2.5)	Romania	Central Europe	Central Europe, eastern Europe, and central Asia	0.76	High-middle SDI
Incidence	Russian Federation	Both	Chronic kidney disease due to hypertension	5	Full Range	1990	2021	2.13248	2.11513	2.14816	Yes	.	0	Rate	Age-standardized	2.13 (2.12 to 2.15)	Russian Federation	Eastern Europe	Central Europe, eastern Europe, and central Asia	0.805	High-middle SDI
Incidence	Rwanda	Both	Chronic kidney disease due to hypertension	3	Full Range	1990	2021	0.910443	0.894325	0.926001	Yes	.	0	Rate	Age-standardized	0.91 (0.89 to 0.93)	Rwanda	Eastern Sub-Saharan Africa	Sub-Saharan Africa	0.429	Low SDI
Incidence	Saint Kitts and Nevis	Both	Chronic kidney disease due to hypertension	3	Full Range	1990	2021	1.4674	1.44528	1.48679	Yes	.	0	Rate	Age-standardized	1.47 (1.45 to 1.49)	Saint Kitts and Nevis	Caribbean	Latin America and Caribbean	0.746	High-middle SDI
Incidence	Saint Lucia	Both	Chronic kidney disease due to hypertension	5	Full Range	1990	2021	1.48042	1.46589	1.49847	Yes	.	0	Rate	Age-standardized	1.48 (1.47 to 1.5)	Saint Lucia	Caribbean	Latin America and Caribbean	0.67	Middle SDI
Incidence	Saint Vincent and the Grenadines	Both	Chronic kidney disease due to hypertension	4	Full Range	1990	2021	1.53822	1.51407	1.56353	Yes	.	0	Rate	Age-standardized	1.54 (1.51 to 1.56)	Saint Vincent and the Grenadines	Caribbean	Latin America and Caribbean	0.627	Middle SDI
Incidence	Samoa	Both	Chronic kidney disease due to hypertension	2	Full Range	1990	2021	1.20245	1.17757	1.22812	Yes	.	0	Rate	Age-standardized	1.2 (1.18 to 1.23)	Samoa	Oceania	Southeast Asia, east Asia, and Oceania	0.641	Middle SDI
Incidence	San Marino	Both	Chronic kidney disease due to hypertension	2	Full Range	1990	2021	0.216697	0.202357	0.231589	Yes	.	0	Rate	Age-standardized	0.22 (0.2 to 0.23)	San Marino	Western Europe	High income	0.884	High SDI
Incidence	Sao Tome and Principe	Both	Chronic kidney disease due to hypertension	4	Full Range	1990	2021	1.29056	1.26138	1.32162	Yes	.	0	Rate	Age-standardized	1.29 (1.26 to 1.32)	Sao Tome and Principe	Western Sub-Saharan Africa	Sub-Saharan Africa	0.502	Low-middle SDI
Incidence	Saudi Arabia	Both	Chronic kidney disease due to hypertension	5	Full Range	1990	2021	1.71073	1.68147	1.74013	Yes	.	0	Rate	Age-standardized	1.71 (1.68 to 1.74)	Saudi Arabia	North Africa and Middle East	North Africa and Middle East	0.805	High-middle SDI
Incidence	Senegal	Both	Chronic kidney disease due to hypertension	5	Full Range	1990	2021	0.801456	0.791305	0.810173	Yes	.	0	Rate	Age-standardized	0.8 (0.79 to 0.81)	Senegal	Western Sub-Saharan Africa	Sub-Saharan Africa	0.389	Low SDI
Incidence	Serbia	Both	Chronic kidney disease due to hypertension	4	Full Range	1990	2021	2.39811	2.3531	2.43452	Yes	.	0	Rate	Age-standardized	2.4 (2.35 to 2.43)	Serbia	Central Europe	Central Europe, eastern Europe, and central Asia	0.767	High-middle SDI
Incidence	Seychelles	Both	Chronic kidney disease due to hypertension	2	Full Range	1990	2021	1.3141	1.28481	1.34987	Yes	.	0	Rate	Age-standardized	1.31 (1.28 to 1.35)	Seychelles	Southeast Asia	Southeast Asia, east Asia, and Oceania	0.724	High-middle SDI
Incidence	Sierra Leone	Both	Chronic kidney disease due to hypertension	4	Full Range	1990	2021	0.85317	0.834877	0.871773	Yes	.	0	Rate	Age-standardized	0.85 (0.83 to 0.87)	Sierra Leone	Western Sub-Saharan Africa	Sub-Saharan Africa	0.347	Low SDI
Incidence	Singapore	Both	Chronic kidney disease due to hypertension	3	Full Range	1990	2021	0.654564	0.642386	0.669523	Yes	.	0	Rate	Age-standardized	0.65 (0.64 to 0.67)	Singapore	High-income Asia Pacific	High income	0.861	High SDI
Incidence	Slovakia	Both	Chronic kidney disease due to hypertension	5	Full Range	1990	2021	1.91143	1.8986	1.92186	Yes	.	0	Rate	Age-standardized	1.91 (1.9 to 1.92)	Slovakia	Central Europe	Central Europe, eastern Europe, and central Asia	0.812	High SDI
Incidence	Slovenia	Both	Chronic kidney disease due to hypertension	4	Full Range	1990	2021	2.27205	2.23942	2.30118	Yes	.	0	Rate	Age-standardized	2.27 (2.24 to 2.3)	Slovenia	Central Europe	Central Europe, eastern Europe, and central Asia	0.84	High SDI
Incidence	Solomon Islands	Both	Chronic kidney disease due to hypertension	5	Full Range	1990	2021	0.573251	0.554263	0.589229	Yes	.	0	Rate	Age-standardized	0.57 (0.55 to 0.59)	Solomon Islands	Oceania	Southeast Asia, east Asia, and Oceania	0.407	Low SDI
Incidence	Somalia	Both	Chronic kidney disease due to hypertension	4	Full Range	1990	2021	0.491984	0.485221	0.499265	Yes	.	0	Rate	Age-standardized	0.49 (0.49 to 0.5)	Somalia	Eastern Sub-Saharan Africa	Sub-Saharan Africa	0.081	Low SDI
Incidence	South Africa	Both	Chronic kidney disease due to hypertension	4	Full Range	1990	2021	1.15288	1.13404	1.17138	Yes	.	0	Rate	Age-standardized	1.15 (1.13 to 1.17)	South Africa	Southern Sub-Saharan Africa	Sub-Saharan Africa	0.678	Middle SDI
Incidence	South Sudan	Both	Chronic kidney disease due to hypertension	4	Full Range	1990	2021	0.596625	0.579869	0.61456	Yes	.	0	Rate	Age-standardized	0.6 (0.58 to 0.61)	South Sudan	Eastern Sub-Saharan Africa	Sub-Saharan Africa	0.363	Low SDI
Incidence	Spain	Both	Chronic kidney disease due to hypertension	2	Full Range	1990	2021	0.18092	0.158811	0.20572	Yes	.	0	Rate	Age-standardized	0.18 (0.16 to 0.21)	Spain	Western Europe	High income	0.767	High-middle SDI
Incidence	Sri Lanka	Both	Chronic kidney disease due to hypertension	3	Full Range	1990	2021	1.26777	1.22873	1.30734	Yes	.	0	Rate	Age-standardized	1.27 (1.23 to 1.31)	Sri Lanka	Southeast Asia	Southeast Asia, east Asia, and Oceania	0.69	High-middle SDI
Incidence	Sudan	Both	Chronic kidney disease due to hypertension	5	Full Range	1990	2021	1.61388	1.57817	1.65043	Yes	.	0	Rate	Age-standardized	1.61 (1.58 to 1.65)	Sudan	North Africa and Middle East	North Africa and Middle East	0.515	Low-middle SDI
Incidence	Suriname	Both	Chronic kidney disease due to hypertension	2	Full Range	1990	2021	1.66575	1.64485	1.68713	Yes	.	0	Rate	Age-standardized	1.67 (1.64 to 1.69)	Suriname	Caribbean	Latin America and Caribbean	0.636	Middle SDI
Incidence	Sweden	Both	Chronic kidney disease due to hypertension	3	Full Range	1990	2021	-0.130491	-0.142827	-0.118603	Yes	.	0	Rate	Age-standardized	-0.13 (-0.14 to -0.12)	Sweden	Western Europe	High income	0.872	High SDI
Incidence	Switzerland	Both	Chronic kidney disease due to hypertension	5	Full Range	1990	2021	0.456715	0.438398	0.471273	Yes	.	0	Rate	Age-standardized	0.46 (0.44 to 0.47)	Switzerland	Western Europe	High income	0.929	High SDI
Incidence	Syrian Arab Republic	Both	Chronic kidney disease due to hypertension	5	Full Range	1990	2021	1.5801	1.55199	1.60773	Yes	.	0	Rate	Age-standardized	1.58 (1.55 to 1.61)	Syrian Arab Republic	North Africa and Middle East	North Africa and Middle East	0.619	Middle SDI
Incidence	Taiwan (Province of China)	Both	Chronic kidney disease due to hypertension	5	Full Range	1990	2021	0.337626	0.328465	0.346742	Yes	.	0	Rate	Age-standardized	0.34 (0.33 to 0.35)	Taiwan (Province of China)	East Asia	Southeast Asia, east Asia, and Oceania	0.868	High SDI
Incidence	Tajikistan	Both	Chronic kidney disease due to hypertension	4	Full Range	1990	2021	2.21683	2.19032	2.24405	Yes	.	0	Rate	Age-standardized	2.22 (2.19 to 2.24)	Tajikistan	Central Asia	Central Europe, eastern Europe, and central Asia	0.539	Low-middle SDI
Incidence	Thailand	Both	Chronic kidney disease due to hypertension	3	Full Range	1990	2021	1.51322	1.46464	1.56933	Yes	.	0	Rate	Age-standardized	1.51 (1.46 to 1.57)	Thailand	Southeast Asia	Southeast Asia, east Asia, and Oceania	0.687	Middle SDI
Incidence	Timor-Leste	Both	Chronic kidney disease due to hypertension	4	Full Range	1990	2021	1.08754	1.05626	1.11919	Yes	.	0	Rate	Age-standardized	1.09 (1.06 to 1.12)	Timor-Leste	Southeast Asia	Southeast Asia, east Asia, and Oceania	0.514	Low-middle SDI
Incidence	Togo	Both	Chronic kidney disease due to hypertension	2	Full Range	1990	2021	0.823277	0.804373	0.844898	Yes	.	0	Rate	Age-standardized	0.82 (0.8 to 0.84)	Togo	Western Sub-Saharan Africa	Sub-Saharan Africa	0.417	Low SDI
Incidence	Tokelau	Both	Chronic kidney disease due to hypertension	5	Full Range	1990	2021	1.52503	1.5081	1.54479	Yes	.	0	Rate	Age-standardized	1.53 (1.51 to 1.54)	Tokelau	Oceania	Southeast Asia, east Asia, and Oceania	0.626	Middle SDI
Incidence	Tonga	Both	Chronic kidney disease due to hypertension	3	Full Range	1990	2021	1.2611	1.23589	1.28429	Yes	.	0	Rate	Age-standardized	1.26 (1.24 to 1.28)	Tonga	Oceania	Southeast Asia, east Asia, and Oceania	0.636	Middle SDI
Incidence	Trinidad and Tobago	Both	Chronic kidney disease due to hypertension	5	Full Range	1990	2021	1.72451	1.7173	1.73214	Yes	.	0	Rate	Age-standardized	1.72 (1.72 to 1.73)	Trinidad and Tobago	Caribbean	Latin America and Caribbean	0.757	High-middle SDI
Incidence	Tunisia	Both	Chronic kidney disease due to hypertension	5	Full Range	1990	2021	1.6228	1.59194	1.65422	Yes	.	0	Rate	Age-standardized	1.62 (1.59 to 1.65)	Tunisia	North Africa and Middle East	North Africa and Middle East	0.672	Middle SDI
Incidence	Turkey	Both	Chronic kidney disease due to hypertension	5	Full Range	1990	2021	1.88066	1.86918	1.89201	Yes	.	0	Rate	Age-standardized	1.88 (1.87 to 1.89)	Turkey	North Africa and Middle East	North Africa and Middle East	0.748	High-middle SDI
Incidence	Turkmenistan	Both	Chronic kidney disease due to hypertension	5	Full Range	1990	2021	1.65054	1.62111	1.67654	Yes	.	0	Rate	Age-standardized	1.65 (1.62 to 1.68)	Turkmenistan	Central Asia	Central Europe, eastern Europe, and central Asia	0.67	Middle SDI
Incidence	Tuvalu	Both	Chronic kidney disease due to hypertension	2	Full Range	1990	2021	1.69083	1.66677	1.71753	Yes	.	0	Rate	Age-standardized	1.69 (1.67 to 1.72)	Tuvalu	Oceania	Southeast Asia, east Asia, and Oceania	0.589	Low-middle SDI
Incidence	Uganda	Both	Chronic kidney disease due to hypertension	3	Full Range	1990	2021	0.636449	0.60523	0.669851	Yes	.	0	Rate	Age-standardized	0.64 (0.61 to 0.67)	Uganda	Eastern Sub-Saharan Africa	Sub-Saharan Africa	0.404	Low SDI
Incidence	Ukraine	Both	Chronic kidney disease due to hypertension	5	Full Range	1990	2021	1.26329	1.23809	1.2865	Yes	.	0	Rate	Age-standardized	1.26 (1.24 to 1.29)	Ukraine	Eastern Europe	Central Europe, eastern Europe, and central Asia	0.736	High-middle SDI
Incidence	United Arab Emirates	Both	Chronic kidney disease due to hypertension	5	Full Range	1990	2021	1.36428	1.3327	1.39631	Yes	.	0	Rate	Age-standardized	1.36 (1.33 to 1.4)	United Arab Emirates	North Africa and Middle East	North Africa and Middle East	0.88	High SDI
Incidence	United Kingdom	Both	Chronic kidney disease due to hypertension	4	Full Range	1990	2021	0.245923	0.230427	0.261685	Yes	.	0	Rate	Age-standardized	0.25 (0.23 to 0.26)	United Kingdom	Western Europe	High income	0.847	High SDI
Incidence	United Republic of Tanzania	Both	Chronic kidney disease due to hypertension	5	Full Range	1990	2021	0.748716	0.732399	0.767916	Yes	.	0	Rate	Age-standardized	0.75 (0.73 to 0.77)	United Republic of Tanzania	Eastern Sub-Saharan Africa	Sub-Saharan Africa	0.423	Low SDI
Incidence	United States Virgin Islands	Both	Chronic kidney disease due to hypertension	3	Full Range	1990	2021	1.536	1.51089	1.56341	Yes	.	0	Rate	Age-standardized	1.54 (1.51 to 1.56)	United States Virgin Islands	Caribbean	Latin America and Caribbean	0.799	High-middle SDI
Incidence	United States of America	Both	Chronic kidney disease due to hypertension	4	Full Range	1990	2021	0.277398	0.257376	0.289585	Yes	.	0	Rate	Age-standardized	0.28 (0.26 to 0.29)	United States of America	High-income North America	High income	0.859	High SDI
Incidence	Uruguay	Both	Chronic kidney disease due to hypertension	5	Full Range	1990	2021	0.683347	0.673305	0.692782	Yes	.	0	Rate	Age-standardized	0.68 (0.67 to 0.69)	Uruguay	Southern Latin America	Latin America and Caribbean	0.697	High-middle SDI
Incidence	Uzbekistan	Both	Chronic kidney disease due to hypertension	5	Full Range	1990	2021	1.76906	1.73652	1.81079	Yes	.	0	Rate	Age-standardized	1.77 (1.74 to 1.81)	Uzbekistan	Central Asia	Central Europe, eastern Europe, and central Asia	0.631	Middle SDI
Incidence	Vanuatu	Both	Chronic kidney disease due to hypertension	3	Full Range	1990	2021	1.30939	1.29284	1.32707	Yes	.	0	Rate	Age-standardized	1.31 (1.29 to 1.33)	Vanuatu	Oceania	Southeast Asia, east Asia, and Oceania	0.485	Low-middle SDI
Incidence	Venezuela (Bolivarian Republic of)	Both	Chronic kidney disease due to hypertension	5	Full Range	1990	2021	1.4607	1.44858	1.47265	Yes	.	0	Rate	Age-standardized	1.46 (1.45 to 1.47)	Venezuela (Bolivarian Republic of)	Central Latin America	Latin America and Caribbean	0.607	Low-middle SDI
Incidence	Viet Nam	Both	Chronic kidney disease due to hypertension	3	Full Range	1990	2021	1.60249	1.57702	1.63489	Yes	.	0	Rate	Age-standardized	1.6 (1.58 to 1.63)	Viet Nam	Southeast Asia	Southeast Asia, east Asia, and Oceania	0.617	Middle SDI
Incidence	Yemen	Both	Chronic kidney disease due to hypertension	4	Full Range	1990	2021	1.38628	1.34993	1.42051	Yes	.	0	Rate	Age-standardized	1.39 (1.35 to 1.42)	Yemen	North Africa and Middle East	North Africa and Middle East	0.412	Low SDI
Incidence	Zambia	Both	Chronic kidney disease due to hypertension	2	Full Range	1990	2021	0.817732	0.790415	0.850862	Yes	.	0	Rate	Age-standardized	0.82 (0.79 to 0.85)	Zambia	Eastern Sub-Saharan Africa	Sub-Saharan Africa	0.505	Low-middle SDI
Incidence	Zimbabwe	Both	Chronic kidney disease due to hypertension	5	Full Range	1990	2021	0.470133	0.441733	0.497184	Yes	.	0	Rate	Age-standardized	0.47 (0.44 to 0.5)	Zimbabwe	Southern Sub-Saharan Africa	Sub-Saharan Africa	0.476	Low-middle SDI

## Sheet: Table S5
Measure	Location	Sex	Age	Cause	Metric	Year	Val	Upper	Lower
Deaths	Guyana	Both	Age-standardized	HKD	Rate	2021	103.155	157.466	60.7679
Deaths	Mauritania	Both	Age-standardized	HKD	Rate	2021	129.978	203.142	74.7808
Deaths	Bhutan	Both	Age-standardized	HKD	Rate	2021	30.1931	51.4758	15.4348
Deaths	Myanmar	Both	Age-standardized	HKD	Rate	2021	70.0195	101.691	44.7412
Deaths	Argentina	Both	Age-standardized	HKD	Rate	2021	58.5994	83.1829	36.8745
Deaths	South Africa	Both	Age-standardized	HKD	Rate	2021	95.8336	126.484	68.4626
Deaths	Hungary	Both	Age-standardized	HKD	Rate	2021	15.7888	24.4569	9.26026
Deaths	American Samoa	Both	Age-standardized	HKD	Rate	2021	39.4638	68.3213	19.7683
Deaths	Lebanon	Both	Age-standardized	HKD	Rate	2021	88.0105	130.845	54.4242
Deaths	Mexico	Both	Age-standardized	HKD	Rate	2021	81.416	119.984	49.5356
Deaths	India	Both	Age-standardized	HKD	Rate	2021	20.3418	30.895	12.111
Deaths	Niger	Both	Age-standardized	HKD	Rate	2021	90.5599	148.048	55.249
Deaths	Belarus	Both	Age-standardized	HKD	Rate	2021	1.64254	2.6	0.904758
Deaths	Ethiopia	Both	Age-standardized	HKD	Rate	2021	83.9911	122.997	52.214
Deaths	Bermuda	Both	Age-standardized	HKD	Rate	2021	36.0371	52.2842	22.8515
Deaths	Philippines	Both	Age-standardized	HKD	Rate	2021	114.95	150.498	80.2787
Deaths	Germany	Both	Age-standardized	HKD	Rate	2021	23.1031	36.6972	12.8252
Deaths	Brunei Darussalam	Both	Age-standardized	HKD	Rate	2021	55.461	88.106	30.5807
Deaths	Morocco	Both	Age-standardized	HKD	Rate	2021	66.5386	109.366	36.6447
Deaths	Madagascar	Both	Age-standardized	HKD	Rate	2021	39.7611	65.2058	21.5039
Deaths	Libya	Both	Age-standardized	HKD	Rate	2021	119.016	184.893	66.2135
Deaths	Thailand	Both	Age-standardized	HKD	Rate	2021	92.54	134.995	57.9791
Deaths	Armenia	Both	Age-standardized	HKD	Rate	2021	3.60946	6.25635	1.86465
Deaths	Montenegro	Both	Age-standardized	HKD	Rate	2021	50.3332	75.4835	29.3722
Deaths	Ireland	Both	Age-standardized	HKD	Rate	2021	11.991	18.9051	6.81482
Deaths	Malawi	Both	Age-standardized	HKD	Rate	2021	68.3902	107.714	38.9442
Deaths	Nigeria	Both	Age-standardized	HKD	Rate	2021	97.6071	133.895	65.1603
Deaths	Sao Tome and Principe	Both	Age-standardized	HKD	Rate	2021	225.331	320.621	129.615
Deaths	Palestine	Both	Age-standardized	HKD	Rate	2021	116.072	171.734	71.0747
Deaths	Kenya	Both	Age-standardized	HKD	Rate	2021	57.7064	89.652	32.8807
Deaths	Turkey	Both	Age-standardized	HKD	Rate	2021	78.8725	117.613	46.4998
Deaths	Greece	Both	Age-standardized	HKD	Rate	2021	27.1687	36.7625	19.0236
Deaths	United Republic of Tanzania	Both	Age-standardized	HKD	Rate	2021	37.5325	62.3715	19.7659
Deaths	Cambodia	Both	Age-standardized	HKD	Rate	2021	72.5433	107.445	45.1627
Deaths	Saint Vincent and the Grenadines	Both	Age-standardized	HKD	Rate	2021	85.1659	119.496	55.2163
Deaths	Senegal	Both	Age-standardized	HKD	Rate	2021	132.247	199.318	83.61
Deaths	Poland	Both	Age-standardized	HKD	Rate	2021	8.62737	13.3572	5.01202
Deaths	Uruguay	Both	Age-standardized	HKD	Rate	2021	42.8311	60.5679	26.8412
Deaths	Uzbekistan	Both	Age-standardized	HKD	Rate	2021	4.36335	7.41131	2.23127
Deaths	Pakistan	Both	Age-standardized	HKD	Rate	2021	35.1156	55.2362	20.4821
Deaths	Peru	Both	Age-standardized	HKD	Rate	2021	74.4138	116.057	41.3124
Deaths	Panama	Both	Age-standardized	HKD	Rate	2021	52.7538	79.3095	30.7708
Deaths	Venezuela (Bolivarian Republic of)	Both	Age-standardized	HKD	Rate	2021	67.1832	102.881	38.4341
Deaths	Canada	Both	Age-standardized	HKD	Rate	2021	34.7317	44.761	24.0645
Deaths	Mauritius	Both	Age-standardized	HKD	Rate	2021	215.08	279.418	151.687
Deaths	Norway	Both	Age-standardized	HKD	Rate	2021	13.9003	20.3855	8.40571
Deaths	Kyrgyzstan	Both	Age-standardized	HKD	Rate	2021	2.72202	4.75391	1.42385
Deaths	Micronesia (Federated States of)	Both	Age-standardized	HKD	Rate	2021	40.2114	73.2511	20.3721
Deaths	United States Virgin Islands	Both	Age-standardized	HKD	Rate	2021	43.543	66.1487	25.0009
Deaths	Albania	Both	Age-standardized	HKD	Rate	2021	10.1408	17.2357	5.19087
Deaths	Estonia	Both	Age-standardized	HKD	Rate	2021	27.7458	37.6839	19.3067
Deaths	Oman	Both	Age-standardized	HKD	Rate	2021	108.445	173.772	57.0527
Deaths	United Arab Emirates	Both	Age-standardized	HKD	Rate	2021	96.0851	154.09	41.9796
Deaths	Azerbaijan	Both	Age-standardized	HKD	Rate	2021	3.14221	5.54557	1.44298
Deaths	Egypt	Both	Age-standardized	HKD	Rate	2021	191.384	281.838	116.371
Deaths	Malaysia	Both	Age-standardized	HKD	Rate	2021	86.4734	121.147	57.2654
Deaths	Benin	Both	Age-standardized	HKD	Rate	2021	123.379	177.657	79.5692
Deaths	Guam	Both	Age-standardized	HKD	Rate	2021	35.9859	49.3643	24.6624
Deaths	Viet Nam	Both	Age-standardized	HKD	Rate	2021	90.3316	131.734	54.8109
Deaths	Georgia	Both	Age-standardized	HKD	Rate	2021	3.82269	6.59963	1.9842
Deaths	Sri Lanka	Both	Age-standardized	HKD	Rate	2021	66.8673	102.373	39.0415
Deaths	Italy	Both	Age-standardized	HKD	Rate	2021	20.7721	30.6653	12.5616
Deaths	Jamaica	Both	Age-standardized	HKD	Rate	2021	60.5928	90.5803	36.084
Deaths	Timor-Leste	Both	Age-standardized	HKD	Rate	2021	95.9066	152.45	57.7139
Deaths	Iceland	Both	Age-standardized	HKD	Rate	2021	11.9779	16.5797	7.98581
Deaths	Singapore	Both	Age-standardized	HKD	Rate	2021	11.6898	18.4931	6.51278
Deaths	United States of America	Both	Age-standardized	HKD	Rate	2021	61.8445	76.4226	46.9185
Deaths	Andorra	Both	Age-standardized	HKD	Rate	2021	13.4249	23.1866	6.84016
Deaths	Denmark	Both	Age-standardized	HKD	Rate	2021	16.7294	23.1532	11.3171
Deaths	Kazakhstan	Both	Age-standardized	HKD	Rate	2021	4.23093	7.27707	2.21477
Deaths	Papua New Guinea	Both	Age-standardized	HKD	Rate	2021	9.4407	18.0812	4.66939
Deaths	Maldives	Both	Age-standardized	HKD	Rate	2021	98.2074	137.562	65.2548
Deaths	Indonesia	Both	Age-standardized	HKD	Rate	2021	63.2508	92.8595	42.6345
Deaths	Saint Lucia	Both	Age-standardized	HKD	Rate	2021	85.4201	125.312	52.924
Deaths	Slovakia	Both	Age-standardized	HKD	Rate	2021	11.2267	18.1589	6.17184
Deaths	Burkina Faso	Both	Age-standardized	HKD	Rate	2021	139.789	199.682	89.7887
Deaths	Bosnia and Herzegovina	Both	Age-standardized	HKD	Rate	2021	11.241	16.824	7.04466
Deaths	Cook Islands	Both	Age-standardized	HKD	Rate	2021	17.4588	30.4552	9.06155
Deaths	Belize	Both	Age-standardized	HKD	Rate	2021	87.32	126.075	55.4147
Deaths	Seychelles	Both	Age-standardized	HKD	Rate	2021	139.183	193.928	91.8064
Deaths	Saudi Arabia	Both	Age-standardized	HKD	Rate	2021	183.67	275.697	105.393
Deaths	Samoa	Both	Age-standardized	HKD	Rate	2021	34.2531	59.3444	17.8873
Deaths	Coted'Ivoire	Both	Age-standardized	HKD	Rate	2021	112.82	164.804	69.7708
Deaths	Latvia	Both	Age-standardized	HKD	Rate	2021	4.67635	7.59304	2.51733
Deaths	Syrian Arab Republic	Both	Age-standardized	HKD	Rate	2021	125.507	192.934	67.4816
Deaths	Slovenia	Both	Age-standardized	HKD	Rate	2021	6.62507	10.9376	3.58921
Deaths	Spain	Both	Age-standardized	HKD	Rate	2021	15.2757	23.9981	8.47836
Deaths	Bulgaria	Both	Age-standardized	HKD	Rate	2021	20.6181	32.2674	11.7509
Deaths	Lao People's Democratic Republic	Both	Age-standardized	HKD	Rate	2021	118.365	179.366	72.4194
Deaths	Belgium	Both	Age-standardized	HKD	Rate	2021	17.1466	26.1117	10.011
Deaths	Taiwan (Province of China)	Both	Age-standardized	HKD	Rate	2021	44.758	66.6586	27.1619
Deaths	Croatia	Both	Age-standardized	HKD	Rate	2021	19.4161	29.9849	11.1984
Deaths	North Macedonia	Both	Age-standardized	HKD	Rate	2021	23.1433	37.2307	12.6271
Deaths	China	Both	Age-standardized	HKD	Rate	2021	24.1358	35.5103	15.0636
Deaths	Colombia	Both	Age-standardized	HKD	Rate	2021	29.5112	43.5351	17.7253
Deaths	Luxembourg	Both	Age-standardized	HKD	Rate	2021	18.6163	29.384	10.8193
Deaths	Israel	Both	Age-standardized	HKD	Rate	2021	37.9871	57.7859	21.8893
Deaths	Equatorial Guinea	Both	Age-standardized	HKD	Rate	2021	131.23	214.973	60.6239
Deaths	Bolivia (Plurinational State of)	Both	Age-standardized	HKD	Rate	2021	133.229	205.523	78.0165
Deaths	Kiribati	Both	Age-standardized	HKD	Rate	2021	28.822	54.7755	13.3079
Deaths	Japan	Both	Age-standardized	HKD	Rate	2021	10.2492	16.2633	5.677
Deaths	Cyprus	Both	Age-standardized	HKD	Rate	2021	33.2842	53.4854	18.5204
Deaths	Cuba	Both	Age-standardized	HKD	Rate	2021	32.644	46.9159	20.8233
Deaths	Greenland	Both	Age-standardized	HKD	Rate	2021	52.0143	76.7105	30.8008
Deaths	Nauru	Both	Age-standardized	HKD	Rate	2021	44.4873	101.801	20.2692
Deaths	Algeria	Both	Age-standardized	HKD	Rate	2021	102.203	155.799	60.7581
Deaths	Bahamas	Both	Age-standardized	HKD	Rate	2021	71.9144	103.603	44.8667
Deaths	Dominican Republic	Both	Age-standardized	HKD	Rate	2021	51.2953	80.012	28.8258
Deaths	Turkmenistan	Both	Age-standardized	HKD	Rate	2021	4.65171	8.04465	2.40083
Deaths	Niue	Both	Age-standardized	HKD	Rate	2021	40.9305	79.3268	17.463
Deaths	Fiji	Both	Age-standardized	HKD	Rate	2021	36.864	63.5192	19.0625
Deaths	Malta	Both	Age-standardized	HKD	Rate	2021	17.1763	27.3416	9.7254
Deaths	Romania	Both	Age-standardized	HKD	Rate	2021	5.18771	7.502	3.32801
Deaths	Somalia	Both	Age-standardized	HKD	Rate	2021	65.9633	115.083	34.2913
Deaths	Haiti	Both	Age-standardized	HKD	Rate	2021	60.2883	140.427	26.7253
Deaths	Austria	Both	Age-standardized	HKD	Rate	2021	25.8999	34.6631	18.0614
Deaths	Netherlands	Both	Age-standardized	HKD	Rate	2021	23.8353	31.0146	17.3151
Deaths	Portugal	Both	Age-standardized	HKD	Rate	2021	20.5783	32.3151	11.701
Deaths	Tonga	Both	Age-standardized	HKD	Rate	2021	15.2595	27.4552	7.43339
Deaths	Sierra Leone	Both	Age-standardized	HKD	Rate	2021	88.4831	131.65	55.2922
Deaths	Uganda	Both	Age-standardized	HKD	Rate	2021	57.9879	93.411	31.597
Deaths	Rwanda	Both	Age-standardized	HKD	Rate	2021	66.2158	107.076	35.5764
Deaths	Suriname	Both	Age-standardized	HKD	Rate	2021	74.7022	119.109	41.6225
Deaths	Yemen	Both	Age-standardized	HKD	Rate	2021	52.374	98.5506	27.7936
Deaths	Gambia	Both	Age-standardized	HKD	Rate	2021	132.526	194.693	81.963
Deaths	Guinea	Both	Age-standardized	HKD	Rate	2021	109.999	166.854	69.9809
Deaths	Central African Republic	Both	Age-standardized	HKD	Rate	2021	104.085	167.788	59.061
Deaths	Republic of Korea	Both	Age-standardized	HKD	Rate	2021	26.3572	39.274	15.6007
Deaths	Democratic People's Republic of Korea	Both	Age-standardized	HKD	Rate	2021	23.8522	40.3195	12.964
Deaths	Sudan	Both	Age-standardized	HKD	Rate	2021	104.531	161.283	65.4898
Deaths	Northern Mariana Islands	Both	Age-standardized	HKD	Rate	2021	21.3208	42.0683	9.90513
Deaths	Tajikistan	Both	Age-standardized	HKD	Rate	2021	0.643931	1.18164	0.29734
Deaths	Puerto Rico	Both	Age-standardized	HKD	Rate	2021	50.5034	62.8236	38.9809
Deaths	Tunisia	Both	Age-standardized	HKD	Rate	2021	57.5726	102.161	30.18
Deaths	Chad	Both	Age-standardized	HKD	Rate	2021	94.4785	156.877	56.6981
Deaths	Switzerland	Both	Age-standardized	HKD	Rate	2021	20.9849	29.1438	14.0178
Deaths	Comoros	Both	Age-standardized	HKD	Rate	2021	68.9184	110.603	38.1365
Deaths	Antigua and Barbuda	Both	Age-standardized	HKD	Rate	2021	106.839	152.554	69.0447
Deaths	Czechia	Both	Age-standardized	HKD	Rate	2021	9.73078	15.1003	5.60759
Deaths	Russian Federation	Both	Age-standardized	HKD	Rate	2021	5.02671	7.93988	2.84663
Deaths	Australia	Both	Age-standardized	HKD	Rate	2021	17.983	26.6166	10.9308
Deaths	Ukraine	Both	Age-standardized	HKD	Rate	2021	1.17019	1.94882	0.641972
Deaths	Democratic Republic of the Congo	Both	Age-standardized	HKD	Rate	2021	98.8578	156.77	54.477
Deaths	Zambia	Both	Age-standardized	HKD	Rate	2021	74.8382	122.279	40.7503
Deaths	Togo	Both	Age-standardized	HKD	Rate	2021	103.562	154.193	65.6546
Deaths	Nicaragua	Both	Age-standardized	HKD	Rate	2021	81.2617	124.447	47.4553
Deaths	El Salvador	Both	Age-standardized	HKD	Rate	2021	101.695	154.96	58.0017
Deaths	Ecuador	Both	Age-standardized	HKD	Rate	2021	101.362	150.418	60.5495
Deaths	Djibouti	Both	Age-standardized	HKD	Rate	2021	64.8719	104.39	35.6481
Deaths	Cabo Verde	Both	Age-standardized	HKD	Rate	2021	90.8485	131.458	51.8859
Deaths	United Kingdom	Both	Age-standardized	HKD	Rate	2021	6.21685	9.75126	3.60771
Deaths	Jordan	Both	Age-standardized	HKD	Rate	2021	74.9977	113.076	44.1303
Deaths	Lesotho	Both	Age-standardized	HKD	Rate	2021	122.29	186.14	69.8991
Deaths	Congo	Both	Age-standardized	HKD	Rate	2021	128.772	198.013	68.6048
Deaths	Qatar	Both	Age-standardized	HKD	Rate	2021	111.957	172.711	66.123
Deaths	Liberia	Both	Age-standardized	HKD	Rate	2021	148.539	219.229	90.4468
Deaths	Vanuatu	Both	Age-standardized	HKD	Rate	2021	23.8615	45.7198	11.846
Deaths	Afghanistan	Both	Age-standardized	HKD	Rate	2021	121.565	255.525	58.9787
Deaths	Guatemala	Both	Age-standardized	HKD	Rate	2021	79.3219	116.829	47.4383
Deaths	Iran (Islamic Republic of)	Both	Age-standardized	HKD	Rate	2021	65.1066	85.1903	43.4941
Deaths	San Marino	Both	Age-standardized	HKD	Rate	2021	5.55683	9.60917	2.7363
Deaths	Mali	Both	Age-standardized	HKD	Rate	2021	116.472	171.043	74.4186
Deaths	Guinea-Bissau	Both	Age-standardized	HKD	Rate	2021	134.931	194.899	86.3029
Deaths	Dominica	Both	Age-standardized	HKD	Rate	2021	102.812	155.652	61.0322
Deaths	Mozambique	Both	Age-standardized	HKD	Rate	2021	53.6102	91.219	28.2171
Deaths	Serbia	Both	Age-standardized	HKD	Rate	2021	38.4145	53.2184	25.8258
Deaths	Saint Kitts and Nevis	Both	Age-standardized	HKD	Rate	2021	127.409	191.398	77.8733
Deaths	France	Both	Age-standardized	HKD	Rate	2021	14.8837	19.276	10.7668
Deaths	Tuvalu	Both	Age-standardized	HKD	Rate	2021	29.3041	53.5294	14.6265
Deaths	Honduras	Both	Age-standardized	HKD	Rate	2021	41.8513	65.8366	23.4629
Deaths	Monaco	Both	Age-standardized	HKD	Rate	2021	13.5911	22.5365	7.35279
Deaths	Mongolia	Both	Age-standardized	HKD	Rate	2021	4.40696	7.77933	2.17881
Deaths	Marshall Islands	Both	Age-standardized	HKD	Rate	2021	38.6402	124.309	8.95092
Deaths	Burundi	Both	Age-standardized	HKD	Rate	2021	53.2835	94.3226	27.7154
Deaths	Ghana	Both	Age-standardized	HKD	Rate	2021	109.607	165.185	64.273
Deaths	Chile	Both	Age-standardized	HKD	Rate	2021	47.7858	68.1869	29.6607
Deaths	Solomon Islands	Both	Age-standardized	HKD	Rate	2021	15.5382	26.6091	8.13848
Deaths	Eswatini	Both	Age-standardized	HKD	Rate	2021	128.898	198.561	75.428
Deaths	Trinidad and Tobago	Both	Age-standardized	HKD	Rate	2021	79.7498	119.795	47.2625
Deaths	New Zealand	Both	Age-standardized	HKD	Rate	2021	22.0114	30.6537	14.0291
Deaths	Finland	Both	Age-standardized	HKD	Rate	2021	2.73905	4.15782	1.64195
Deaths	Bangladesh	Both	Age-standardized	HKD	Rate	2021	17.6494	29.3971	9.61563
Deaths	Botswana	Both	Age-standardized	HKD	Rate	2021	81.1353	126.044	48.9466
Deaths	Namibia	Both	Age-standardized	HKD	Rate	2021	73.9721	114.155	45.2224
Deaths	Iraq	Both	Age-standardized	HKD	Rate	2021	104.847	161.205	57.5521
Deaths	Palau	Both	Age-standardized	HKD	Rate	2021	38.0888	67.2898	19.2613
Deaths	Nepal	Both	Age-standardized	HKD	Rate	2021	26.202	42.8765	14.1113
Deaths	South Sudan	Both	Age-standardized	HKD	Rate	2021	79.3384	129.558	43.2142
Deaths	Gabon	Both	Age-standardized	HKD	Rate	2021	172.982	270.346	75.4778
Deaths	Brazil	Both	Age-standardized	HKD	Rate	2021	43.4991	60.1249	27.909
Deaths	Zimbabwe	Both	Age-standardized	HKD	Rate	2021	109.786	165.605	67.4527
Deaths	Sweden	Both	Age-standardized	HKD	Rate	2021	11.9919	18.8514	6.67571
Deaths	Lithuania	Both	Age-standardized	HKD	Rate	2021	4.90218	7.74336	2.72625
Deaths	Costa Rica	Both	Age-standardized	HKD	Rate	2021	47.8755	70.7481	28.6315
Deaths	Paraguay	Both	Age-standardized	HKD	Rate	2021	60.5677	94.3109	34.9195
Deaths	Republic of Moldova	Both	Age-standardized	HKD	Rate	2021	2.49558	3.99836	1.37997
Deaths	Tokelau	Both	Age-standardized	HKD	Rate	2021	26.9972	54.3297	12.7684
Deaths	Cameroon	Both	Age-standardized	HKD	Rate	2021	163.829	254.287	97.1399
Deaths	Barbados	Both	Age-standardized	HKD	Rate	2021	62.4218	91.9317	38.0352
Deaths	Bahrain	Both	Age-standardized	HKD	Rate	2021	148.943	220.837	89.7499
Deaths	Angola	Both	Age-standardized	HKD	Rate	2021	95.5637	146.018	54.1995
Deaths	Eritrea	Both	Age-standardized	HKD	Rate	2021	55.8514	100.107	28.7005
Deaths	Grenada	Both	Age-standardized	HKD	Rate	2021	119.269	173.981	74.0495
Deaths	Kuwait	Both	Age-standardized	HKD	Rate	2021	42.3457	63.0138	24.9904

## Sheet: Table S6
Measure	Location	Sex	Age	Cause	Metric	Year	Val	Upper	Lower
DALYs	Guyana	Both	Age-standardized	HKD	Rate	2021	1836.81	2816.11	1090.72
DALYs	Mauritania	Both	Age-standardized	HKD	Rate	2021	1986.24	3080.37	1165.59
DALYs	Bhutan	Both	Age-standardized	HKD	Rate	2021	540.016	864.296	306.772
DALYs	Myanmar	Both	Age-standardized	HKD	Rate	2021	1240.12	1769.12	813.205
DALYs	Argentina	Both	Age-standardized	HKD	Rate	2021	897.725	1267.31	579.297
DALYs	South Africa	Both	Age-standardized	HKD	Rate	2021	1530.02	1997.37	1110.59
DALYs	Hungary	Both	Age-standardized	HKD	Rate	2021	266.911	389.009	171.218
DALYs	American Samoa	Both	Age-standardized	HKD	Rate	2021	709.591	1159.73	401.779
DALYs	Lebanon	Both	Age-standardized	HKD	Rate	2021	1251.17	1849.52	780.09
DALYs	Mexico	Both	Age-standardized	HKD	Rate	2021	1450.2	2118.09	910.296
DALYs	India	Both	Age-standardized	HKD	Rate	2021	418.33	599.624	278.221
DALYs	Niger	Both	Age-standardized	HKD	Rate	2021	1440.71	2337.26	890.4
DALYs	Belarus	Both	Age-standardized	HKD	Rate	2021	93.3593	134.979	61.3341
DALYs	Ethiopia	Both	Age-standardized	HKD	Rate	2021	1348.54	1982.26	844.635
DALYs	Bermuda	Both	Age-standardized	HKD	Rate	2021	572.3	817.17	374.253
DALYs	Philippines	Both	Age-standardized	HKD	Rate	2021	2109.16	2754.22	1498.27
DALYs	Germany	Both	Age-standardized	HKD	Rate	2021	336.064	498.943	210.835
DALYs	Brunei Darussalam	Both	Age-standardized	HKD	Rate	2021	813.377	1252.29	482.075
DALYs	Morocco	Both	Age-standardized	HKD	Rate	2021	1041.93	1699.28	584.105
DALYs	Madagascar	Both	Age-standardized	HKD	Rate	2021	646.594	1046.87	358.686
DALYs	Libya	Both	Age-standardized	HKD	Rate	2021	1897.48	2951.9	1059.94
DALYs	Thailand	Both	Age-standardized	HKD	Rate	2021	1603.83	2291.62	1050.22
DALYs	Armenia	Both	Age-standardized	HKD	Rate	2021	152.252	217.271	100.118
DALYs	Montenegro	Both	Age-standardized	HKD	Rate	2021	764.202	1127.74	467.742
DALYs	Ireland	Both	Age-standardized	HKD	Rate	2021	257.327	360.098	175.724
DALYs	Malawi	Both	Age-standardized	HKD	Rate	2021	1097.68	1733.17	630.262
DALYs	Nigeria	Both	Age-standardized	HKD	Rate	2021	1509.28	2073.61	1022.03
DALYs	Sao Tome and Principe	Both	Age-standardized	HKD	Rate	2021	3405.14	4880.99	2000.74
DALYs	Palestine	Both	Age-standardized	HKD	Rate	2021	1736.01	2562.82	1067.33
DALYs	Kenya	Both	Age-standardized	HKD	Rate	2021	902.789	1404.39	524.671
DALYs	Turkey	Both	Age-standardized	HKD	Rate	2021	1186.95	1758.36	720.267
DALYs	Greece	Both	Age-standardized	HKD	Rate	2021	420.447	549.834	311.757
DALYs	United Republic of Tanzania	Both	Age-standardized	HKD	Rate	2021	599.495	985.17	332.798
DALYs	Cambodia	Both	Age-standardized	HKD	Rate	2021	1288.95	1875.5	826.632
DALYs	Saint Vincent and the Grenadines	Both	Age-standardized	HKD	Rate	2021	1334.78	1882.94	867.449
DALYs	Senegal	Both	Age-standardized	HKD	Rate	2021	2031.57	3090.17	1281.75
DALYs	Poland	Both	Age-standardized	HKD	Rate	2021	178.881	251.912	119.423
DALYs	Uruguay	Both	Age-standardized	HKD	Rate	2021	639.673	889.802	419.801
DALYs	Uzbekistan	Both	Age-standardized	HKD	Rate	2021	181.236	256.964	119.043
DALYs	Pakistan	Both	Age-standardized	HKD	Rate	2021	641.161	975.402	399.395
DALYs	Peru	Both	Age-standardized	HKD	Rate	2021	1167.7	1821.34	664.428
DALYs	Panama	Both	Age-standardized	HKD	Rate	2021	914.23	1345.67	560.363
DALYs	Venezuela (Bolivarian Republic of)	Both	Age-standardized	HKD	Rate	2021	1202.79	1828.56	713.529
DALYs	Canada	Both	Age-standardized	HKD	Rate	2021	473.889	608.352	334.308
DALYs	Mauritius	Both	Age-standardized	HKD	Rate	2021	3859.16	5010.76	2737.92
DALYs	Norway	Both	Age-standardized	HKD	Rate	2021	227.037	312.635	154.294
DALYs	Kyrgyzstan	Both	Age-standardized	HKD	Rate	2021	140.737	203.434	92.1434
DALYs	Micronesia (Federated States of)	Both	Age-standardized	HKD	Rate	2021	751.651	1283.64	427.471
DALYs	United States Virgin Islands	Both	Age-standardized	HKD	Rate	2021	708.985	1057.79	426.344
DALYs	Albania	Both	Age-standardized	HKD	Rate	2021	190.873	289.857	117.611
DALYs	Estonia	Both	Age-standardized	HKD	Rate	2021	471.944	613.598	344.286
DALYs	Oman	Both	Age-standardized	HKD	Rate	2021	1732.62	2830.43	945.525
DALYs	United Arab Emirates	Both	Age-standardized	HKD	Rate	2021	1578.12	2492.3	778.518
DALYs	Azerbaijan	Both	Age-standardized	HKD	Rate	2021	156.74	225.163	101.472
DALYs	Egypt	Both	Age-standardized	HKD	Rate	2021	3010.75	4426.17	1830.96
DALYs	Malaysia	Both	Age-standardized	HKD	Rate	2021	1556.41	2141.1	1059.99
DALYs	Benin	Both	Age-standardized	HKD	Rate	2021	1930.3	2796.21	1245.78
DALYs	Guam	Both	Age-standardized	HKD	Rate	2021	771.859	1013.87	570.401
DALYs	Viet Nam	Both	Age-standardized	HKD	Rate	2021	1464.58	2121.1	907.731
DALYs	Georgia	Both	Age-standardized	HKD	Rate	2021	164.065	236.805	107.044
DALYs	Sri Lanka	Both	Age-standardized	HKD	Rate	2021	1170.24	1746.88	705.333
DALYs	Italy	Both	Age-standardized	HKD	Rate	2021	304.485	426.036	203.017
DALYs	Jamaica	Both	Age-standardized	HKD	Rate	2021	1063.98	1594.99	642.961
DALYs	Timor-Leste	Both	Age-standardized	HKD	Rate	2021	1706.89	2675.56	1060.24
DALYs	Iceland	Both	Age-standardized	HKD	Rate	2021	199.29	264.21	142.476
DALYs	Singapore	Both	Age-standardized	HKD	Rate	2021	207.836	302.763	133.181
DALYs	United States of America	Both	Age-standardized	HKD	Rate	2021	945.546	1155.05	740.776
DALYs	Andorra	Both	Age-standardized	HKD	Rate	2021	234.377	359.922	145.357
DALYs	Denmark	Both	Age-standardized	HKD	Rate	2021	272.875	362.539	197.63
DALYs	Kazakhstan	Both	Age-standardized	HKD	Rate	2021	165.714	235.146	108.492
DALYs	Papua New Guinea	Both	Age-standardized	HKD	Rate	2021	245.076	389.678	153.577
DALYs	Maldives	Both	Age-standardized	HKD	Rate	2021	1540.34	2138.89	1040.07
DALYs	Indonesia	Both	Age-standardized	HKD	Rate	2021	1185.4	1675.36	832.234
DALYs	Saint Lucia	Both	Age-standardized	HKD	Rate	2021	1326.26	1969.43	822.194
DALYs	Slovakia	Both	Age-standardized	HKD	Rate	2021	222.865	333.739	141.291
DALYs	Burkina Faso	Both	Age-standardized	HKD	Rate	2021	2188.01	3133.18	1404.5
DALYs	Bosnia and Herzegovina	Both	Age-standardized	HKD	Rate	2021	228.6	321.294	157.193
DALYs	Cook Islands	Both	Age-standardized	HKD	Rate	2021	354.085	551.576	218.768
DALYs	Belize	Both	Age-standardized	HKD	Rate	2021	1476.74	2145.55	943.246
DALYs	Seychelles	Both	Age-standardized	HKD	Rate	2021	2299.33	3168.83	1551.06
DALYs	Saudi Arabia	Both	Age-standardized	HKD	Rate	2021	2905.69	4389.95	1671.25
DALYs	Samoa	Both	Age-standardized	HKD	Rate	2021	642.102	1048.14	374.702
DALYs	Coted'Ivoire	Both	Age-standardized	HKD	Rate	2021	1819.21	2665.59	1136.18
DALYs	Latvia	Both	Age-standardized	HKD	Rate	2021	137.089	195.739	90.1411
DALYs	Syrian Arab Republic	Both	Age-standardized	HKD	Rate	2021	1869.06	2864.69	1042.97
DALYs	Slovenia	Both	Age-standardized	HKD	Rate	2021	134.865	197.818	86.6108
DALYs	Spain	Both	Age-standardized	HKD	Rate	2021	233.962	344.252	147.969
DALYs	Bulgaria	Both	Age-standardized	HKD	Rate	2021	381.179	571.902	235.92
DALYs	Lao People's Democratic Republic	Both	Age-standardized	HKD	Rate	2021	2108.55	3178.2	1297.92
DALYs	Belgium	Both	Age-standardized	HKD	Rate	2021	283.491	401.5	187.676
DALYs	Taiwan (Province of China)	Both	Age-standardized	HKD	Rate	2021	749.245	1057.84	497.712
DALYs	Croatia	Both	Age-standardized	HKD	Rate	2021	319.752	468.529	202.148
DALYs	North Macedonia	Both	Age-standardized	HKD	Rate	2021	413.977	624.212	258.023
DALYs	China	Both	Age-standardized	HKD	Rate	2021	438.311	614.515	296.79
DALYs	Colombia	Both	Age-standardized	HKD	Rate	2021	526.532	746.427	343.751
DALYs	Luxembourg	Both	Age-standardized	HKD	Rate	2021	294.217	431.593	191.593
DALYs	Israel	Both	Age-standardized	HKD	Rate	2021	558.526	810.611	351.102
DALYs	Equatorial Guinea	Both	Age-standardized	HKD	Rate	2021	2043.12	3360.19	999.628
DALYs	Bolivia (Plurinational State of)	Both	Age-standardized	HKD	Rate	2021	2119.1	3283.37	1229.89
DALYs	Kiribati	Both	Age-standardized	HKD	Rate	2021	568.702	988.11	311.972
DALYs	Japan	Both	Age-standardized	HKD	Rate	2021	181.358	262.099	118.902
DALYs	Cyprus	Both	Age-standardized	HKD	Rate	2021	448.553	678.083	275.117
DALYs	Cuba	Both	Age-standardized	HKD	Rate	2021	566.911	809.791	369.592
DALYs	Greenland	Both	Age-standardized	HKD	Rate	2021	791.216	1151.5	480.09
DALYs	Nauru	Both	Age-standardized	HKD	Rate	2021	831.086	1689.93	429.307
DALYs	Algeria	Both	Age-standardized	HKD	Rate	2021	1377.67	2080.49	828.011
DALYs	Bahamas	Both	Age-standardized	HKD	Rate	2021	1216.31	1763.69	765.881
DALYs	Dominican Republic	Both	Age-standardized	HKD	Rate	2021	868.908	1347.67	500.696
DALYs	Turkmenistan	Both	Age-standardized	HKD	Rate	2021	182.67	261.656	119.433
DALYs	Niue	Both	Age-standardized	HKD	Rate	2021	741.031	1359.77	367.13
DALYs	Fiji	Both	Age-standardized	HKD	Rate	2021	682.513	1109.32	393.709
DALYs	Malta	Both	Age-standardized	HKD	Rate	2021	292.733	427.996	188.345
DALYs	Romania	Both	Age-standardized	HKD	Rate	2021	138.13	187.533	98.394
DALYs	Somalia	Both	Age-standardized	HKD	Rate	2021	1121.84	1956.31	593.814
DALYs	Haiti	Both	Age-standardized	HKD	Rate	2021	1085.35	2433.07	510.041
DALYs	Austria	Both	Age-standardized	HKD	Rate	2021	371.309	482.179	272.487
DALYs	Netherlands	Both	Age-standardized	HKD	Rate	2021	344.29	439.994	258.096
DALYs	Portugal	Both	Age-standardized	HKD	Rate	2021	299.124	441.668	188.744
DALYs	Tonga	Both	Age-standardized	HKD	Rate	2021	335.77	536.964	203.154
DALYs	Sierra Leone	Both	Age-standardized	HKD	Rate	2021	1426.08	2124.8	899.957
DALYs	Uganda	Both	Age-standardized	HKD	Rate	2021	912.098	1468.37	500.723
DALYs	Rwanda	Both	Age-standardized	HKD	Rate	2021	1024.24	1659.2	556.486
DALYs	Suriname	Both	Age-standardized	HKD	Rate	2021	1292.9	2044.62	739.777
DALYs	Yemen	Both	Age-standardized	HKD	Rate	2021	879.301	1601.81	483.379
DALYs	Gambia	Both	Age-standardized	HKD	Rate	2021	2105.39	3123.94	1295.29
DALYs	Guinea	Both	Age-standardized	HKD	Rate	2021	1770.95	2694.26	1127.96
DALYs	Central African Republic	Both	Age-standardized	HKD	Rate	2021	1785.14	2858.81	1037.26
DALYs	Republic of Korea	Both	Age-standardized	HKD	Rate	2021	381.909	552.865	240.575
DALYs	Democratic People's Republic of Korea	Both	Age-standardized	HKD	Rate	2021	500.699	768.327	310.867
DALYs	Sudan	Both	Age-standardized	HKD	Rate	2021	1712.48	2598.99	1072.22
DALYs	Northern Mariana Islands	Both	Age-standardized	HKD	Rate	2021	412.251	742.62	228.561
DALYs	Tajikistan	Both	Age-standardized	HKD	Rate	2021	112.362	169.534	68.412
DALYs	Puerto Rico	Both	Age-standardized	HKD	Rate	2021	797.18	969.811	635.291
DALYs	Tunisia	Both	Age-standardized	HKD	Rate	2021	864.717	1471.75	474.188
DALYs	Chad	Both	Age-standardized	HKD	Rate	2021	1559.16	2569.91	942.998
DALYs	Switzerland	Both	Age-standardized	HKD	Rate	2021	309.746	417.397	220.014
DALYs	Comoros	Both	Age-standardized	HKD	Rate	2021	1071.64	1725.72	598.925
DALYs	Antigua and Barbuda	Both	Age-standardized	HKD	Rate	2021	1725.2	2488.43	1118.7
DALYs	Czechia	Both	Age-standardized	HKD	Rate	2021	188.033	268.211	123.962
DALYs	Russian Federation	Both	Age-standardized	HKD	Rate	2021	126.462	179.531	85.3133
DALYs	Australia	Both	Age-standardized	HKD	Rate	2021	249.838	356.969	162.608
DALYs	Ukraine	Both	Age-standardized	HKD	Rate	2021	91.1769	133.686	58.5237
DALYs	Democratic Republic of the Congo	Both	Age-standardized	HKD	Rate	2021	1633.32	2573.51	927.865
DALYs	Zambia	Both	Age-standardized	HKD	Rate	2021	1204.96	1989.08	654.344
DALYs	Togo	Both	Age-standardized	HKD	Rate	2021	1659.69	2467.2	1053.1
DALYs	Nicaragua	Both	Age-standardized	HKD	Rate	2021	1502.5	2267.19	906.731
DALYs	El Salvador	Both	Age-standardized	HKD	Rate	2021	1774.03	2702.93	1021.19
DALYs	Ecuador	Both	Age-standardized	HKD	Rate	2021	1568.1	2376.72	919.87
DALYs	Djibouti	Both	Age-standardized	HKD	Rate	2021	1014.22	1633.31	563.081
DALYs	Cabo Verde	Both	Age-standardized	HKD	Rate	2021	1373.97	1996.32	795.349
DALYs	United Kingdom	Both	Age-standardized	HKD	Rate	2021	158.002	217.645	108.063
DALYs	Jordan	Both	Age-standardized	HKD	Rate	2021	1124.72	1695.37	674.328
DALYs	Lesotho	Both	Age-standardized	HKD	Rate	2021	2111.55	3195.5	1230.99
DALYs	Congo	Both	Age-standardized	HKD	Rate	2021	2043.16	3138.82	1132.2
DALYs	Qatar	Both	Age-standardized	HKD	Rate	2021	1653.35	2591.46	978.427
DALYs	Liberia	Both	Age-standardized	HKD	Rate	2021	2317.33	3430.88	1430.78
DALYs	Vanuatu	Both	Age-standardized	HKD	Rate	2021	489.489	842.309	284.571
DALYs	Afghanistan	Both	Age-standardized	HKD	Rate	2021	2095.82	4426.84	1018.63
DALYs	Guatemala	Both	Age-standardized	HKD	Rate	2021	1368.97	2023.68	835.884
DALYs	Iran (Islamic Republic of)	Both	Age-standardized	HKD	Rate	2021	1026.44	1334.31	706.435
DALYs	San Marino	Both	Age-standardized	HKD	Rate	2021	137.657	203.93	87.0836
DALYs	Mali	Both	Age-standardized	HKD	Rate	2021	1849.66	2726.67	1178.9
DALYs	Guinea-Bissau	Both	Age-standardized	HKD	Rate	2021	2204.17	3199	1406.36
DALYs	Dominica	Both	Age-standardized	HKD	Rate	2021	1703.74	2586.91	1019.11
DALYs	Mozambique	Both	Age-standardized	HKD	Rate	2021	817.142	1389.61	444.608
DALYs	Serbia	Both	Age-standardized	HKD	Rate	2021	631.946	856.726	442.782
DALYs	Saint Kitts and Nevis	Both	Age-standardized	HKD	Rate	2021	2058.79	3092.6	1257.16
DALYs	France	Both	Age-standardized	HKD	Rate	2021	227.898	290.13	172.484
DALYs	Tuvalu	Both	Age-standardized	HKD	Rate	2021	569.14	958.813	321.709
DALYs	Honduras	Both	Age-standardized	HKD	Rate	2021	783.704	1185.37	471.113
DALYs	Monaco	Both	Age-standardized	HKD	Rate	2021	234.226	349.804	148.177
DALYs	Mongolia	Both	Age-standardized	HKD	Rate	2021	167.123	240.599	110.149
DALYs	Marshall Islands	Both	Age-standardized	HKD	Rate	2021	729.384	2072.51	239.758
DALYs	Burundi	Both	Age-standardized	HKD	Rate	2021	856.233	1513.41	454.535
DALYs	Ghana	Both	Age-standardized	HKD	Rate	2021	1680.16	2548.05	982.001
DALYs	Chile	Both	Age-standardized	HKD	Rate	2021	700.71	979.382	452.822
DALYs	Solomon Islands	Both	Age-standardized	HKD	Rate	2021	349.501	535.912	220.289
DALYs	Eswatini	Both	Age-standardized	HKD	Rate	2021	2202.04	3395.21	1300.87
DALYs	Trinidad and Tobago	Both	Age-standardized	HKD	Rate	2021	1390.01	2097.35	834.878
DALYs	New Zealand	Both	Age-standardized	HKD	Rate	2021	324.377	443.899	216.579
DALYs	Finland	Both	Age-standardized	HKD	Rate	2021	87.9114	127.83	57.8182
DALYs	Bangladesh	Both	Age-standardized	HKD	Rate	2021	328.577	508.942	205.197
DALYs	Botswana	Both	Age-standardized	HKD	Rate	2021	1317.36	2001.57	814.183
DALYs	Namibia	Both	Age-standardized	HKD	Rate	2021	1229.68	1868.48	765.034
DALYs	Iraq	Both	Age-standardized	HKD	Rate	2021	1634.98	2515	891.247
DALYs	Palau	Both	Age-standardized	HKD	Rate	2021	674.958	1132.56	376.542
DALYs	Nepal	Both	Age-standardized	HKD	Rate	2021	526.878	799.607	330.259
DALYs	South Sudan	Both	Age-standardized	HKD	Rate	2021	1280.37	2103.48	701.824
DALYs	Gabon	Both	Age-standardized	HKD	Rate	2021	2671.84	4178.51	1227.74
DALYs	Brazil	Both	Age-standardized	HKD	Rate	2021	758.2	1028.04	512.557
DALYs	Zimbabwe	Both	Age-standardized	HKD	Rate	2021	1819.71	2730.45	1134.11
DALYs	Sweden	Both	Age-standardized	HKD	Rate	2021	192.581	280.248	123.118
DALYs	Lithuania	Both	Age-standardized	HKD	Rate	2021	144.629	206.708	96.2625
DALYs	Costa Rica	Both	Age-standardized	HKD	Rate	2021	827.058	1193.42	525.425
DALYs	Paraguay	Both	Age-standardized	HKD	Rate	2021	1019.44	1571.18	611.337
DALYs	Republic of Moldova	Both	Age-standardized	HKD	Rate	2021	140.792	204.517	91.2681
DALYs	Tokelau	Both	Age-standardized	HKD	Rate	2021	512.548	928.621	284.974
DALYs	Cameroon	Both	Age-standardized	HKD	Rate	2021	2619.21	4050.98	1582.47
DALYs	Barbados	Both	Age-standardized	HKD	Rate	2021	995.371	1469.7	616.025
DALYs	Bahrain	Both	Age-standardized	HKD	Rate	2021	2121.12	3157.18	1283.74
DALYs	Angola	Both	Age-standardized	HKD	Rate	2021	1567.06	2381.19	910.793
DALYs	Eritrea	Both	Age-standardized	HKD	Rate	2021	891.927	1608.47	466.371
DALYs	Grenada	Both	Age-standardized	HKD	Rate	2021	2035.83	2980.63	1279.9
DALYs	Kuwait	Both	Age-standardized	HKD	Rate	2021	639.81	936.173	392.234

## Sheet: Table S7
measure	location	sex	cause	joinpoint	AAPC.Index	Start.Obs	End.Obs	AAPC	AAPC_LCI	AAPC_UCI	Significant_indicator	Test.Statistic	P.Value	metric	age	AAPC_95CI	location	region	Super_Region	SDI	SDI_quitile
DALYs (Disability-Adjusted Life Years)	Afghanistan	Both	Chronic kidney disease due to hypertension	5	Full Range	1990	2021	0.513606	0.493997	0.532172	Yes	.	0	Rate	Age-standardized	0.51 (0.49 to 0.53)	Afghanistan	North Africa and Middle East	North Africa and Middle East	0.343	Low SDI
DALYs (Disability-Adjusted Life Years)	Albania	Both	Chronic kidney disease due to hypertension	5	Full Range	1990	2021	-0.37312	-0.486193	-0.281297	Yes	.	0	Rate	Age-standardized	-0.37 (-0.49 to -0.28)	Albania	Central Europe	Central Europe, eastern Europe, and central Asia	0.681	Middle SDI
DALYs (Disability-Adjusted Life Years)	Algeria	Both	Chronic kidney disease due to hypertension	5	Full Range	1990	2021	1.00836	0.973415	1.04137	Yes	.	0	Rate	Age-standardized	1.01 (0.97 to 1.04)	Algeria	North Africa and Middle East	North Africa and Middle East	0.652	Middle SDI
DALYs (Disability-Adjusted Life Years)	American Samoa	Both	Chronic kidney disease due to hypertension	3	Full Range	1990	2021	2.05552	1.98301	2.12517	Yes	.	0	Rate	Age-standardized	2.06 (1.98 to 2.13)	American Samoa	Oceania	Southeast Asia, east Asia, and Oceania	0.712	High-middle SDI
DALYs (Disability-Adjusted Life Years)	Andorra	Both	Chronic kidney disease due to hypertension	4	Full Range	1990	2021	-0.682765	-0.803836	-0.574871	Yes	.	0	Rate	Age-standardized	-0.68 (-0.8 to -0.57)	Andorra	Western Europe	High income	0.894	High SDI
DALYs (Disability-Adjusted Life Years)	Angola	Both	Chronic kidney disease due to hypertension	3	Full Range	1990	2021	0.142009	0.0959447	0.191732	Yes	.	0	Rate	Age-standardized	0.14 (0.1 to 0.19)	Angola	Central Sub-Saharan Africa	Sub-Saharan Africa	0.47	Low-middle SDI
DALYs (Disability-Adjusted Life Years)	Antigua and Barbuda	Both	Chronic kidney disease due to hypertension	2	Full Range	1990	2021	1.18297	0.71887	1.5898	Yes	.	0	Rate	Age-standardized	1.18 (0.72 to 1.59)	Antigua and Barbuda	Caribbean	Latin America and Caribbean	0.743	High-middle SDI
DALYs (Disability-Adjusted Life Years)	Argentina	Both	Chronic kidney disease due to hypertension	3	Full Range	1990	2021	-0.49554	-0.675059	-0.330576	Yes	.	0	Rate	Age-standardized	-0.5 (-0.68 to -0.33)	Argentina	Southern Latin America	Latin America and Caribbean	0.708	High-middle SDI
DALYs (Disability-Adjusted Life Years)	Armenia	Both	Chronic kidney disease due to hypertension	2	Full Range	1990	2021	1.47443	1.27633	1.67024	Yes	.	0	Rate	Age-standardized	1.47 (1.28 to 1.67)	Armenia	Central Asia	Central Europe, eastern Europe, and central Asia	0.689	Middle SDI
DALYs (Disability-Adjusted Life Years)	Australia	Both	Chronic kidney disease due to hypertension	1	Full Range	1990	2021	0.610908	0.395341	0.7743	Yes	.	0	Rate	Age-standardized	0.61 (0.4 to 0.77)	Australia	Australasia	High income	0.839	High SDI
DALYs (Disability-Adjusted Life Years)	Austria	Both	Chronic kidney disease due to hypertension	5	Full Range	1990	2021	2.30357	2.16237	2.42977	Yes	.	0	Rate	Age-standardized	2.3 (2.16 to 2.43)	Austria	Western Europe	High income	0.849	High SDI
DALYs (Disability-Adjusted Life Years)	Azerbaijan	Both	Chronic kidney disease due to hypertension	5	Full Range	1990	2021	0.757094	0.729776	0.78452	Yes	.	0	Rate	Age-standardized	0.76 (0.73 to 0.78)	Azerbaijan	Central Asia	Central Europe, eastern Europe, and central Asia	0.683	Middle SDI
DALYs (Disability-Adjusted Life Years)	Bahamas	Both	Chronic kidney disease due to hypertension	4	Full Range	1990	2021	1.5053	1.31143	1.66461	Yes	.	0	Rate	Age-standardized	1.51 (1.31 to 1.66)	Bahamas	Caribbean	Latin America and Caribbean	0.796	High-middle SDI
DALYs (Disability-Adjusted Life Years)	Bahrain	Both	Chronic kidney disease due to hypertension	5	Full Range	1990	2021	0.646144	0.500861	0.793416	Yes	.	0	Rate	Age-standardized	0.65 (0.5 to 0.79)	Bahrain	North Africa and Middle East	North Africa and Middle East	0.751	High-middle SDI
DALYs (Disability-Adjusted Life Years)	Bangladesh	Both	Chronic kidney disease due to hypertension	4	Full Range	1990	2021	-0.173105	-0.268075	-0.0889786	Yes	.	0	Rate	Age-standardized	-0.17 (-0.27 to -0.09)	Bangladesh	South Asia	South Asia	0.483	Low-middle SDI
DALYs (Disability-Adjusted Life Years)	Barbados	Both	Chronic kidney disease due to hypertension	3	Full Range	1990	2021	1.34525	1.10956	1.60447	Yes	.	0	Rate	Age-standardized	1.35 (1.11 to 1.6)	Barbados	Caribbean	Latin America and Caribbean	0.742	High-middle SDI
DALYs (Disability-Adjusted Life Years)	Belarus	Both	Chronic kidney disease due to hypertension	4	Full Range	1990	2021	0.831333	0.706557	0.90588	Yes	.	0	Rate	Age-standardized	0.83 (0.71 to 0.91)	Belarus	Eastern Europe	Central Europe, eastern Europe, and central Asia	0.745	High-middle SDI
DALYs (Disability-Adjusted Life Years)	Belgium	Both	Chronic kidney disease due to hypertension	4	Full Range	1990	2021	0.0998795	0.0156757	0.173618	Yes	.	0.019996	Rate	Age-standardized	0.1 (0.02 to 0.17)	Belgium	Western Europe	High income	0.851	High SDI
DALYs (Disability-Adjusted Life Years)	Belize	Both	Chronic kidney disease due to hypertension	4	Full Range	1990	2021	1.74194	1.54308	1.89996	Yes	.	0	Rate	Age-standardized	1.74 (1.54 to 1.9)	Belize	Caribbean	Latin America and Caribbean	0.603	Low-middle SDI
DALYs (Disability-Adjusted Life Years)	Benin	Both	Chronic kidney disease due to hypertension	5	Full Range	1990	2021	0.200418	0.176341	0.221887	Yes	.	0	Rate	Age-standardized	0.2 (0.18 to 0.22)	Benin	Western Sub-Saharan Africa	Sub-Saharan Africa	0.352	Low SDI
DALYs (Disability-Adjusted Life Years)	Bermuda	Both	Chronic kidney disease due to hypertension	5	Full Range	1990	2021	-0.193977	-0.340793	-0.0770811	Yes	.	0.0039992	Rate	Age-standardized	-0.19 (-0.34 to -0.08)	Bermuda	Caribbean	Latin America and Caribbean	0.813	High SDI
DALYs (Disability-Adjusted Life Years)	Bhutan	Both	Chronic kidney disease due to hypertension	3	Full Range	1990	2021	0.701814	0.681108	0.720019	Yes	.	0	Rate	Age-standardized	0.7 (0.68 to 0.72)	Bhutan	South Asia	South Asia	0.455	Low-middle SDI
DALYs (Disability-Adjusted Life Years)	Bolivia (Plurinational State of)	Both	Chronic kidney disease due to hypertension	5	Full Range	1990	2021	1.05505	1.00922	1.09497	Yes	.	0	Rate	Age-standardized	1.06 (1.01 to 1.09)	Bolivia (Plurinational State of)	Andean Latin America	Latin America and Caribbean	0.566	Low-middle SDI
DALYs (Disability-Adjusted Life Years)	Bosnia and Herzegovina	Both	Chronic kidney disease due to hypertension	3	Full Range	1990	2021	1.12297	1.00986	1.23199	Yes	.	0	Rate	Age-standardized	1.12 (1.01 to 1.23)	Bosnia and Herzegovina	Central Europe	Central Europe, eastern Europe, and central Asia	0.718	High-middle SDI
DALYs (Disability-Adjusted Life Years)	Botswana	Both	Chronic kidney disease due to hypertension	5	Full Range	1990	2021	0.651111	0.588635	0.711725	Yes	.	0	Rate	Age-standardized	0.65 (0.59 to 0.71)	Botswana	Southern Sub-Saharan Africa	Sub-Saharan Africa	0.634	Middle SDI
DALYs (Disability-Adjusted Life Years)	Brazil	Both	Chronic kidney disease due to hypertension	5	Full Range	1990	2021	0.381969	0.312244	0.44827	Yes	.	0	Rate	Age-standardized	0.38 (0.31 to 0.45)	Brazil	Tropical Latin America	Latin America and Caribbean	0.64	Middle SDI
DALYs (Disability-Adjusted Life Years)	Brunei Darussalam	Both	Chronic kidney disease due to hypertension	2	Full Range	1990	2021	-0.186964	-0.296471	-0.0947024	Yes	.	0	Rate	Age-standardized	-0.19 (-0.3 to -0.09)	Brunei Darussalam	High-income Asia Pacific	High income	0.823	High SDI
DALYs (Disability-Adjusted Life Years)	Bulgaria	Both	Chronic kidney disease due to hypertension	3	Full Range	1990	2021	2.29763	2.09657	2.5238	Yes	.	0	Rate	Age-standardized	2.3 (2.1 to 2.52)	Bulgaria	Central Europe	Central Europe, eastern Europe, and central Asia	0.764	High-middle SDI
DALYs (Disability-Adjusted Life Years)	Burkina Faso	Both	Chronic kidney disease due to hypertension	4	Full Range	1990	2021	0.46917	0.427113	0.507144	Yes	.	0	Rate	Age-standardized	0.47 (0.43 to 0.51)	Burkina Faso	Western Sub-Saharan Africa	Sub-Saharan Africa	0.257	Low SDI
DALYs (Disability-Adjusted Life Years)	Burundi	Both	Chronic kidney disease due to hypertension	5	Full Range	1990	2021	-0.265007	-0.287397	-0.24106	Yes	.	0	Rate	Age-standardized	-0.27 (-0.29 to -0.24)	Burundi	Eastern Sub-Saharan Africa	Sub-Saharan Africa	0.284	Low SDI
DALYs (Disability-Adjusted Life Years)	Cabo Verde	Both	Chronic kidney disease due to hypertension	4	Full Range	1990	2021	2.15079	1.94882	2.3538	Yes	.	0	Rate	Age-standardized	2.15 (1.95 to 2.35)	Cabo Verde	Western Sub-Saharan Africa	Sub-Saharan Africa	0.525	Low-middle SDI
DALYs (Disability-Adjusted Life Years)	Cambodia	Both	Chronic kidney disease due to hypertension	3	Full Range	1990	2021	0.56997	0.545382	0.590647	Yes	.	0	Rate	Age-standardized	0.57 (0.55 to 0.59)	Cambodia	Southeast Asia	Southeast Asia, east Asia, and Oceania	0.469	Low-middle SDI
DALYs (Disability-Adjusted Life Years)	Cameroon	Both	Chronic kidney disease due to hypertension	5	Full Range	1990	2021	-0.106736	-0.204184	-0.0248614	Yes	.	0.009998	Rate	Age-standardized	-0.11 (-0.2 to -0.02)	Cameroon	Western Sub-Saharan Africa	Sub-Saharan Africa	0.49	Low-middle SDI
DALYs (Disability-Adjusted Life Years)	Canada	Both	Chronic kidney disease due to hypertension	4	Full Range	1990	2021	0.774243	0.673866	0.862282	Yes	.	0	Rate	Age-standardized	0.77 (0.67 to 0.86)	Canada	High-income North America	High income	0.873	High SDI
DALYs (Disability-Adjusted Life Years)	Central African Republic	Both	Chronic kidney disease due to hypertension	4	Full Range	1990	2021	-0.0100709	-0.0306999	0.00656402	No	.	0.222356	Rate	Age-standardized	-0.01 (-0.03 to 0.01)	Central African Republic	Central Sub-Saharan Africa	Sub-Saharan Africa	0.274	Low SDI
DALYs (Disability-Adjusted Life Years)	Chad	Both	Chronic kidney disease due to hypertension	1	Full Range	1990	2021	0.635497	0.5953	0.679666	Yes	.	0	Rate	Age-standardized	0.64 (0.6 to 0.68)	Chad	Western Sub-Saharan Africa	Sub-Saharan Africa	0.238	Low SDI
DALYs (Disability-Adjusted Life Years)	Chile	Both	Chronic kidney disease due to hypertension	4	Full Range	1990	2021	0.507159	0.337825	0.657066	Yes	.	0	Rate	Age-standardized	0.51 (0.34 to 0.66)	Chile	Southern Latin America	Latin America and Caribbean	0.759	High-middle SDI
DALYs (Disability-Adjusted Life Years)	China	Both	Chronic kidney disease due to hypertension	5	Full Range	1990	2021	-0.584742	-0.616801	-0.55679	Yes	.	0	Rate	Age-standardized	-0.58 (-0.62 to -0.56)	China	East Asia	Southeast Asia, east Asia, and Oceania	0.686	Middle SDI
DALYs (Disability-Adjusted Life Years)	Colombia	Both	Chronic kidney disease due to hypertension	2	Full Range	1990	2021	-0.601893	-0.795933	-0.376994	Yes	.	0	Rate	Age-standardized	-0.6 (-0.8 to -0.38)	Colombia	Central Latin America	Latin America and Caribbean	0.633	Middle SDI
DALYs (Disability-Adjusted Life Years)	Comoros	Both	Chronic kidney disease due to hypertension	2	Full Range	1990	2021	0.308946	0.281627	0.34202	Yes	.	0	Rate	Age-standardized	0.31 (0.28 to 0.34)	Comoros	Eastern Sub-Saharan Africa	Sub-Saharan Africa	0.455	Low-middle SDI
DALYs (Disability-Adjusted Life Years)	Congo	Both	Chronic kidney disease due to hypertension	4	Full Range	1990	2021	-0.0298207	-0.0590999	-0.00414595	Yes	.	0.0291942	Rate	Age-standardized	-0.03 (-0.06 to 0)	Congo	Central Sub-Saharan Africa	Sub-Saharan Africa	0.568	Low-middle SDI
DALYs (Disability-Adjusted Life Years)	Cook Islands	Both	Chronic kidney disease due to hypertension	3	Full Range	1990	2021	0.439981	0.381651	0.488412	Yes	.	0	Rate	Age-standardized	0.44 (0.38 to 0.49)	Cook Islands	Oceania	Southeast Asia, east Asia, and Oceania	0.764	High-middle SDI
DALYs (Disability-Adjusted Life Years)	Costa Rica	Both	Chronic kidney disease due to hypertension	2	Full Range	1990	2021	1.68868	1.45818	2.01047	Yes	.	0	Rate	Age-standardized	1.69 (1.46 to 2.01)	Costa Rica	Central Latin America	Latin America and Caribbean	0.68	Middle SDI
DALYs (Disability-Adjusted Life Years)	Coted'Ivoire	Both	Chronic kidney disease due to hypertension	2	Full Range	1990	2021	0.0961751	0.0706233	0.122993	Yes	.	0	Rate	Age-standardized	0.1 (0.07 to 0.12)	Coted'Ivoire	Western Sub-Saharan Africa	Sub-Saharan Africa	0.408	Low SDI
DALYs (Disability-Adjusted Life Years)	Croatia	Both	Chronic kidney disease due to hypertension	4	Full Range	1990	2021	1.11487	0.865085	1.3515	Yes	.	0	Rate	Age-standardized	1.11 (0.87 to 1.35)	Croatia	Central Europe	Central Europe, eastern Europe, and central Asia	0.794	High-middle SDI
DALYs (Disability-Adjusted Life Years)	Cuba	Both	Chronic kidney disease due to hypertension	2	Full Range	1990	2021	2.16133	2.03753	2.29142	Yes	.	0	Rate	Age-standardized	2.16 (2.04 to 2.29)	Cuba	Caribbean	Latin America and Caribbean	0.668	Middle SDI
DALYs (Disability-Adjusted Life Years)	Cyprus	Both	Chronic kidney disease due to hypertension	4	Full Range	1990	2021	-1.85526	-1.96987	-1.75017	Yes	.	0	Rate	Age-standardized	-1.86 (-1.97 to -1.75)	Cyprus	Western Europe	High income	0.841	High SDI
DALYs (Disability-Adjusted Life Years)	Czechia	Both	Chronic kidney disease due to hypertension	4	Full Range	1990	2021	-0.173158	-0.266043	-0.060854	Yes	.	0.0079984	Rate	Age-standardized	-0.17 (-0.27 to -0.06)	Czechia	Central Europe	Central Europe, eastern Europe, and central Asia	0.828	High SDI
DALYs (Disability-Adjusted Life Years)	Democratic People's Republic of Korea	Both	Chronic kidney disease due to hypertension	5	Full Range	1990	2021	0.0302278	0.0190397	0.0418635	Yes	.	0	Rate	Age-standardized	0.03 (0.02 to 0.04)	Democratic People's Republic of Korea	East Asia	Southeast Asia, east Asia, and Oceania	0.558	Low-middle SDI
DALYs (Disability-Adjusted Life Years)	Democratic Republic of the Congo	Both	Chronic kidney disease due to hypertension	3	Full Range	1990	2021	0.0152462	-0.00815472	0.042157	No	.	0.235953	Rate	Age-standardized	0.02 (-0.01 to 0.04)	Democratic Republic of the Congo	Central Sub-Saharan Africa	Sub-Saharan Africa	0.382	Low SDI
DALYs (Disability-Adjusted Life Years)	Denmark	Both	Chronic kidney disease due to hypertension	0	Full Range	1990	2021	1.97142	1.81945	2.12246	Yes	.	0	Rate	Age-standardized	1.97 (1.82 to 2.12)	Denmark	Western Europe	High income	0.89	High SDI
DALYs (Disability-Adjusted Life Years)	Djibouti	Both	Chronic kidney disease due to hypertension	3	Full Range	1990	2021	1.10275	1.08779	1.11873	Yes	.	0	Rate	Age-standardized	1.1 (1.09 to 1.12)	Djibouti	Eastern Sub-Saharan Africa	Sub-Saharan Africa	0.459	Low-middle SDI
DALYs (Disability-Adjusted Life Years)	Dominica	Both	Chronic kidney disease due to hypertension	4	Full Range	1990	2021	1.24972	1.22584	1.27185	Yes	.	0	Rate	Age-standardized	1.25 (1.23 to 1.27)	Dominica	Caribbean	Latin America and Caribbean	0.729	High-middle SDI
DALYs (Disability-Adjusted Life Years)	Dominican Republic	Both	Chronic kidney disease due to hypertension	3	Full Range	1990	2021	1.1025	0.986999	1.2129	Yes	.	0	Rate	Age-standardized	1.1 (0.99 to 1.21)	Dominican Republic	Caribbean	Latin America and Caribbean	0.592	Low-middle SDI
DALYs (Disability-Adjusted Life Years)	Ecuador	Both	Chronic kidney disease due to hypertension	4	Full Range	1990	2021	1.84555	1.58579	2.04723	Yes	.	0	Rate	Age-standardized	1.85 (1.59 to 2.05)	Ecuador	Andean Latin America	Latin America and Caribbean	0.64	Middle SDI
DALYs (Disability-Adjusted Life Years)	Egypt	Both	Chronic kidney disease due to hypertension	2	Full Range	1990	2021	1.16045	1.06048	1.24272	Yes	.	0	Rate	Age-standardized	1.16 (1.06 to 1.24)	Egypt	North Africa and Middle East	North Africa and Middle East	0.658	Middle SDI
DALYs (Disability-Adjusted Life Years)	El Salvador	Both	Chronic kidney disease due to hypertension	1	Full Range	1990	2021	3.23011	3.07119	3.39463	Yes	.	0	Rate	Age-standardized	3.23 (3.07 to 3.39)	El Salvador	Central Latin America	Latin America and Caribbean	0.573	Low-middle SDI
DALYs (Disability-Adjusted Life Years)	Equatorial Guinea	Both	Chronic kidney disease due to hypertension	4	Full Range	1990	2021	0.642489	0.576504	0.70498	Yes	.	0	Rate	Age-standardized	0.64 (0.58 to 0.7)	Equatorial Guinea	Central Sub-Saharan Africa	Sub-Saharan Africa	0.685	Middle SDI
DALYs (Disability-Adjusted Life Years)	Eritrea	Both	Chronic kidney disease due to hypertension	5	Full Range	1990	2021	0.591531	0.575123	0.608449	Yes	.	0	Rate	Age-standardized	0.59 (0.58 to 0.61)	Eritrea	Eastern Sub-Saharan Africa	Sub-Saharan Africa	0.396	Low SDI
DALYs (Disability-Adjusted Life Years)	Estonia	Both	Chronic kidney disease due to hypertension	4	Full Range	1990	2021	3.76923	3.56937	3.96893	Yes	.	0	Rate	Age-standardized	3.77 (3.57 to 3.97)	Estonia	Eastern Europe	Central Europe, eastern Europe, and central Asia	0.835	High SDI
DALYs (Disability-Adjusted Life Years)	Eswatini	Both	Chronic kidney disease due to hypertension	5	Full Range	1990	2021	0.913323	0.834989	0.992891	Yes	.	0	Rate	Age-standardized	0.91 (0.83 to 0.99)	Eswatini	Southern Sub-Saharan Africa	Sub-Saharan Africa	0.577	Low-middle SDI
DALYs (Disability-Adjusted Life Years)	Ethiopia	Both	Chronic kidney disease due to hypertension	5	Full Range	1990	2021	-1.42283	-1.45831	-1.38696	Yes	.	0	Rate	Age-standardized	-1.42 (-1.46 to -1.39)	Ethiopia	Eastern Sub-Saharan Africa	Sub-Saharan Africa	0.343	Low SDI
DALYs (Disability-Adjusted Life Years)	Fiji	Both	Chronic kidney disease due to hypertension	3	Full Range	1990	2021	1.51438	1.45323	1.58907	Yes	.	0	Rate	Age-standardized	1.51 (1.45 to 1.59)	Fiji	Oceania	Southeast Asia, east Asia, and Oceania	0.664	Middle SDI
DALYs (Disability-Adjusted Life Years)	Finland	Both	Chronic kidney disease due to hypertension	4	Full Range	1990	2021	0.635394	0.568378	0.711353	Yes	.	0	Rate	Age-standardized	0.64 (0.57 to 0.71)	Finland	Western Europe	High income	0.856	High SDI
DALYs (Disability-Adjusted Life Years)	France	Both	Chronic kidney disease due to hypertension	5	Full Range	1990	2021	0.120743	0.0413724	0.205826	Yes	.	0.00639872	Rate	Age-standardized	0.12 (0.04 to 0.21)	France	Western Europe	High income	0.834	High SDI
DALYs (Disability-Adjusted Life Years)	Gabon	Both	Chronic kidney disease due to hypertension	1	Full Range	1990	2021	1.02535	0.985742	1.06776	Yes	.	0	Rate	Age-standardized	1.03 (0.99 to 1.07)	Gabon	Central Sub-Saharan Africa	Sub-Saharan Africa	0.656	Middle SDI
DALYs (Disability-Adjusted Life Years)	Gambia	Both	Chronic kidney disease due to hypertension	5	Full Range	1990	2021	0.749522	0.672451	0.831714	Yes	.	0	Rate	Age-standardized	0.75 (0.67 to 0.83)	Gambia	Western Sub-Saharan Africa	Sub-Saharan Africa	0.399	Low SDI
DALYs (Disability-Adjusted Life Years)	Georgia	Both	Chronic kidney disease due to hypertension	4	Full Range	1990	2021	1.40284	1.24254	1.54368	Yes	.	0	Rate	Age-standardized	1.4 (1.24 to 1.54)	Georgia	Central Asia	Central Europe, eastern Europe, and central Asia	0.702	High-middle SDI
DALYs (Disability-Adjusted Life Years)	Germany	Both	Chronic kidney disease due to hypertension	5	Full Range	1990	2021	1.55901	1.44377	1.6864	Yes	.	0	Rate	Age-standardized	1.56 (1.44 to 1.69)	Germany	Western Europe	High income	0.898	High SDI
DALYs (Disability-Adjusted Life Years)	Ghana	Both	Chronic kidney disease due to hypertension	5	Full Range	1990	2021	1.53022	1.49734	1.55846	Yes	.	0	Rate	Age-standardized	1.53 (1.5 to 1.56)	Ghana	Western Sub-Saharan Africa	Sub-Saharan Africa	0.557	Low-middle SDI
DALYs (Disability-Adjusted Life Years)	Greece	Both	Chronic kidney disease due to hypertension	4	Full Range	1990	2021	0.0649633	-0.269069	0.451387	No	.	0.607079	Rate	Age-standardized	0.06 (-0.27 to 0.45)	Greece	Western Europe	High income	0.794	High-middle SDI
DALYs (Disability-Adjusted Life Years)	Greenland	Both	Chronic kidney disease due to hypertension	3	Full Range	1990	2021	0.399466	0.316875	0.518713	Yes	.	0	Rate	Age-standardized	0.4 (0.32 to 0.52)	Greenland	High-income North America	High income	0.761	High-middle SDI
DALYs (Disability-Adjusted Life Years)	Grenada	Both	Chronic kidney disease due to hypertension	5	Full Range	1990	2021	1.84434	1.64198	2.00237	Yes	.	0	Rate	Age-standardized	1.84 (1.64 to 2)	Grenada	Caribbean	Latin America and Caribbean	0.669	Middle SDI
DALYs (Disability-Adjusted Life Years)	Guam	Both	Chronic kidney disease due to hypertension	3	Full Range	1990	2021	-0.870493	-1.09214	-0.665774	Yes	.	0	Rate	Age-standardized	-0.87 (-1.09 to -0.67)	Guam	Oceania	Southeast Asia, east Asia, and Oceania	0.813	High SDI
DALYs (Disability-Adjusted Life Years)	Guatemala	Both	Chronic kidney disease due to hypertension	4	Full Range	1990	2021	1.16797	0.981343	1.35101	Yes	.	0	Rate	Age-standardized	1.17 (0.98 to 1.35)	Guatemala	Central Latin America	Latin America and Caribbean	0.526	Low-middle SDI
DALYs (Disability-Adjusted Life Years)	Guinea	Both	Chronic kidney disease due to hypertension	2	Full Range	1990	2021	0.316891	0.297662	0.336246	Yes	.	0	Rate	Age-standardized	0.32 (0.3 to 0.34)	Guinea	Western Sub-Saharan Africa	Sub-Saharan Africa	0.325	Low SDI
DALYs (Disability-Adjusted Life Years)	Guinea-Bissau	Both	Chronic kidney disease due to hypertension	5	Full Range	1990	2021	-0.227826	-0.244317	-0.210626	Yes	.	0	Rate	Age-standardized	-0.23 (-0.24 to -0.21)	Guinea-Bissau	Western Sub-Saharan Africa	Sub-Saharan Africa	0.355	Low SDI
DALYs (Disability-Adjusted Life Years)	Guyana	Both	Chronic kidney disease due to hypertension	5	Full Range	1990	2021	1.7479	1.52541	1.94458	Yes	.	0	Rate	Age-standardized	1.75 (1.53 to 1.94)	Guyana	Caribbean	Latin America and Caribbean	0.618	Middle SDI
DALYs (Disability-Adjusted Life Years)	Haiti	Both	Chronic kidney disease due to hypertension	3	Full Range	1990	2021	0.286579	0.260098	0.306939	Yes	.	0	Rate	Age-standardized	0.29 (0.26 to 0.31)	Haiti	Caribbean	Latin America and Caribbean	0.432	Low SDI
DALYs (Disability-Adjusted Life Years)	Honduras	Both	Chronic kidney disease due to hypertension	4	Full Range	1990	2021	2.19273	2.11101	2.26804	Yes	.	0	Rate	Age-standardized	2.19 (2.11 to 2.27)	Honduras	Central Latin America	Latin America and Caribbean	0.496	Low-middle SDI
DALYs (Disability-Adjusted Life Years)	Hungary	Both	Chronic kidney disease due to hypertension	3	Full Range	1990	2021	1.67351	1.56038	1.788	Yes	.	0	Rate	Age-standardized	1.67 (1.56 to 1.79)	Hungary	Central Europe	Central Europe, eastern Europe, and central Asia	0.791	High-middle SDI
DALYs (Disability-Adjusted Life Years)	Iceland	Both	Chronic kidney disease due to hypertension	1	Full Range	1990	2021	0.824421	0.718856	0.963722	Yes	.	0	Rate	Age-standardized	0.82 (0.72 to 0.96)	Iceland	Western Europe	High income	0.869	High SDI
DALYs (Disability-Adjusted Life Years)	India	Both	Chronic kidney disease due to hypertension	4	Full Range	1990	2021	0.523953	0.436608	0.600353	Yes	.	0	Rate	Age-standardized	0.52 (0.44 to 0.6)	India	South Asia	South Asia	0.566	Low-middle SDI
DALYs (Disability-Adjusted Life Years)	Indonesia	Both	Chronic kidney disease due to hypertension	5	Full Range	1990	2021	1.00176	0.972579	1.02429	Yes	.	0	Rate	Age-standardized	1 (0.97 to 1.02)	Indonesia	Southeast Asia	Southeast Asia, east Asia, and Oceania	0.66	Middle SDI
DALYs (Disability-Adjusted Life Years)	Iran (Islamic Republic of)	Both	Chronic kidney disease due to hypertension	5	Full Range	1990	2021	0.346301	0.294323	0.395682	Yes	.	0	Rate	Age-standardized	0.35 (0.29 to 0.4)	Iran (Islamic Republic of)	North Africa and Middle East	North Africa and Middle East	0.67	Middle SDI
DALYs (Disability-Adjusted Life Years)	Iraq	Both	Chronic kidney disease due to hypertension	3	Full Range	1990	2021	0.616236	0.537994	0.69356	Yes	.	0	Rate	Age-standardized	0.62 (0.54 to 0.69)	Iraq	North Africa and Middle East	North Africa and Middle East	0.671	Middle SDI
DALYs (Disability-Adjusted Life Years)	Ireland	Both	Chronic kidney disease due to hypertension	1	Full Range	1990	2021	0.139826	-0.0366611	0.375789	No	.	0.0995801	Rate	Age-standardized	0.14 (-0.04 to 0.38)	Ireland	Western Europe	High income	0.867	High SDI
DALYs (Disability-Adjusted Life Years)	Israel	Both	Chronic kidney disease due to hypertension	2	Full Range	1990	2021	-0.489911	-0.763302	-0.14114	Yes	.	0.00879824	Rate	Age-standardized	-0.49 (-0.76 to -0.14)	Israel	Western Europe	High income	0.803	High-middle SDI
DALYs (Disability-Adjusted Life Years)	Italy	Both	Chronic kidney disease due to hypertension	5	Full Range	1990	2021	0.0277611	-0.0555915	0.0976571	No	.	0.412717	Rate	Age-standardized	0.03 (-0.06 to 0.1)	Italy	Western Europe	High income	0.801	High-middle SDI
DALYs (Disability-Adjusted Life Years)	Jamaica	Both	Chronic kidney disease due to hypertension	3	Full Range	1990	2021	0.646223	0.214565	0.988812	Yes	.	0.00959808	Rate	Age-standardized	0.65 (0.21 to 0.99)	Jamaica	Caribbean	Latin America and Caribbean	0.684	Middle SDI
DALYs (Disability-Adjusted Life Years)	Japan	Both	Chronic kidney disease due to hypertension	4	Full Range	1990	2021	-0.375879	-0.456203	-0.288866	Yes	.	0	Rate	Age-standardized	-0.38 (-0.46 to -0.29)	Japan	High-income Asia Pacific	High income	0.87	High SDI
DALYs (Disability-Adjusted Life Years)	Jordan	Both	Chronic kidney disease due to hypertension	1	Full Range	1990	2021	-0.0170156	-0.173253	0.142011	No	.	0.777045	Rate	Age-standardized	-0.02 (-0.17 to 0.14)	Jordan	North Africa and Middle East	North Africa and Middle East	0.731	High-middle SDI
DALYs (Disability-Adjusted Life Years)	Kazakhstan	Both	Chronic kidney disease due to hypertension	2	Full Range	1990	2021	1.055	0.886801	1.16605	Yes	.	0	Rate	Age-standardized	1.06 (0.89 to 1.17)	Kazakhstan	Central Asia	Central Europe, eastern Europe, and central Asia	0.723	High-middle SDI
DALYs (Disability-Adjusted Life Years)	Kenya	Both	Chronic kidney disease due to hypertension	5	Full Range	1990	2021	1.21944	1.1943	1.24222	Yes	.	0	Rate	Age-standardized	1.22 (1.19 to 1.24)	Kenya	Eastern Sub-Saharan Africa	Sub-Saharan Africa	0.508	Low-middle SDI
DALYs (Disability-Adjusted Life Years)	Kiribati	Both	Chronic kidney disease due to hypertension	5	Full Range	1990	2021	0.951664	0.933966	0.969837	Yes	.	0	Rate	Age-standardized	0.95 (0.93 to 0.97)	Kiribati	Oceania	Southeast Asia, east Asia, and Oceania	0.527	Low-middle SDI
DALYs (Disability-Adjusted Life Years)	Kuwait	Both	Chronic kidney disease due to hypertension	2	Full Range	1990	2021	-2.14185	-2.4445	-1.67076	Yes	.	0	Rate	Age-standardized	-2.14 (-2.44 to -1.67)	Kuwait	North Africa and Middle East	North Africa and Middle East	0.851	High SDI
DALYs (Disability-Adjusted Life Years)	Kyrgyzstan	Both	Chronic kidney disease due to hypertension	4	Full Range	1990	2021	0.776377	0.665672	0.885124	Yes	.	0	Rate	Age-standardized	0.78 (0.67 to 0.89)	Kyrgyzstan	Central Asia	Central Europe, eastern Europe, and central Asia	0.596	Low-middle SDI
DALYs (Disability-Adjusted Life Years)	Lao People's Democratic Republic	Both	Chronic kidney disease due to hypertension	3	Full Range	1990	2021	-0.107877	-0.117955	-0.0975664	Yes	.	0	Rate	Age-standardized	-0.11 (-0.12 to -0.1)	Lao People's Democratic Republic	Southeast Asia	Southeast Asia, east Asia, and Oceania	0.49	Low-middle SDI
DALYs (Disability-Adjusted Life Years)	Latvia	Both	Chronic kidney disease due to hypertension	5	Full Range	1990	2021	1.67497	1.62089	1.7295	Yes	.	0	Rate	Age-standardized	1.67 (1.62 to 1.73)	Latvia	Eastern Europe	Central Europe, eastern Europe, and central Asia	0.82	High SDI
DALYs (Disability-Adjusted Life Years)	Lebanon	Both	Chronic kidney disease due to hypertension	4	Full Range	1990	2021	-0.0283995	-0.0776891	0.0149887	No	.	0.169566	Rate	Age-standardized	-0.03 (-0.08 to 0.01)	Lebanon	North Africa and Middle East	North Africa and Middle East	0.708	High-middle SDI
DALYs (Disability-Adjusted Life Years)	Lesotho	Both	Chronic kidney disease due to hypertension	5	Full Range	1990	2021	2.5587	2.46226	2.66046	Yes	.	0	Rate	Age-standardized	2.56 (2.46 to 2.66)	Lesotho	Southern Sub-Saharan Africa	Sub-Saharan Africa	0.507	Low-middle SDI
DALYs (Disability-Adjusted Life Years)	Liberia	Both	Chronic kidney disease due to hypertension	5	Full Range	1990	2021	0.16501	0.108958	0.218839	Yes	.	0	Rate	Age-standardized	0.17 (0.11 to 0.22)	Liberia	Western Sub-Saharan Africa	Sub-Saharan Africa	0.37	Low SDI
DALYs (Disability-Adjusted Life Years)	Libya	Both	Chronic kidney disease due to hypertension	5	Full Range	1990	2021	1.59995	1.51052	1.67277	Yes	.	0	Rate	Age-standardized	1.6 (1.51 to 1.67)	Libya	North Africa and Middle East	North Africa and Middle East	0.709	High-middle SDI
DALYs (Disability-Adjusted Life Years)	Lithuania	Both	Chronic kidney disease due to hypertension	4	Full Range	1990	2021	1.60601	1.48386	1.70976	Yes	.	0	Rate	Age-standardized	1.61 (1.48 to 1.71)	Lithuania	Eastern Europe	Central Europe, eastern Europe, and central Asia	0.843	High SDI
DALYs (Disability-Adjusted Life Years)	Luxembourg	Both	Chronic kidney disease due to hypertension	4	Full Range	1990	2021	0.648655	0.508749	0.776502	Yes	.	0	Rate	Age-standardized	0.65 (0.51 to 0.78)	Luxembourg	Western Europe	High income	0.895	High SDI
DALYs (Disability-Adjusted Life Years)	Madagascar	Both	Chronic kidney disease due to hypertension	4	Full Range	1990	2021	0.0461617	-0.000983828	0.0846541	No	.	0.0539892	Rate	Age-standardized	0.05 (0 to 0.08)	Madagascar	Eastern Sub-Saharan Africa	Sub-Saharan Africa	0.396	Low SDI
DALYs (Disability-Adjusted Life Years)	Malawi	Both	Chronic kidney disease due to hypertension	4	Full Range	1990	2021	0.546813	0.514884	0.581339	Yes	.	0	Rate	Age-standardized	0.55 (0.51 to 0.58)	Malawi	Eastern Sub-Saharan Africa	Sub-Saharan Africa	0.384	Low SDI
DALYs (Disability-Adjusted Life Years)	Malaysia	Both	Chronic kidney disease due to hypertension	1	Full Range	1990	2021	0.614971	0.471399	0.78425	Yes	.	0	Rate	Age-standardized	0.61 (0.47 to 0.78)	Malaysia	Southeast Asia	Southeast Asia, east Asia, and Oceania	0.737	High-middle SDI
DALYs (Disability-Adjusted Life Years)	Maldives	Both	Chronic kidney disease due to hypertension	2	Full Range	1990	2021	-1.67044	-1.74961	-1.57838	Yes	.	0	Rate	Age-standardized	-1.67 (-1.75 to -1.58)	Maldives	Southeast Asia	Southeast Asia, east Asia, and Oceania	0.562	Low-middle SDI
DALYs (Disability-Adjusted Life Years)	Mali	Both	Chronic kidney disease due to hypertension	5	Full Range	1990	2021	0.0555861	0.0239099	0.0825656	Yes	.	0.00439912	Rate	Age-standardized	0.06 (0.02 to 0.08)	Mali	Western Sub-Saharan Africa	Sub-Saharan Africa	0.263	Low SDI
DALYs (Disability-Adjusted Life Years)	Malta	Both	Chronic kidney disease due to hypertension	3	Full Range	1990	2021	-0.0879981	-0.184561	0.0371368	No	.	0.161168	Rate	Age-standardized	-0.09 (-0.18 to 0.04)	Malta	Western Europe	High income	0.801	High-middle SDI
DALYs (Disability-Adjusted Life Years)	Marshall Islands	Both	Chronic kidney disease due to hypertension	5	Full Range	1990	2021	1.2866	1.21308	1.35614	Yes	.	0	Rate	Age-standardized	1.29 (1.21 to 1.36)	Marshall Islands	Oceania	Southeast Asia, east Asia, and Oceania	0.544	Low-middle SDI
DALYs (Disability-Adjusted Life Years)	Mauritania	Both	Chronic kidney disease due to hypertension	4	Full Range	1990	2021	-0.131431	-0.161552	-0.101352	Yes	.	0	Rate	Age-standardized	-0.13 (-0.16 to -0.1)	Mauritania	Western Sub-Saharan Africa	Sub-Saharan Africa	0.496	Low-middle SDI
DALYs (Disability-Adjusted Life Years)	Mauritius	Both	Chronic kidney disease due to hypertension	2	Full Range	1990	2021	1.43655	1.20783	1.6324	Yes	.	0	Rate	Age-standardized	1.44 (1.21 to 1.63)	Mauritius	Southeast Asia	Southeast Asia, east Asia, and Oceania	0.705	High-middle SDI
DALYs (Disability-Adjusted Life Years)	Mexico	Both	Chronic kidney disease due to hypertension	5	Full Range	1990	2021	1.10315	0.914588	1.26159	Yes	.	0	Rate	Age-standardized	1.1 (0.91 to 1.26)	Mexico	Central Latin America	Latin America and Caribbean	0.649	Middle SDI
DALYs (Disability-Adjusted Life Years)	Micronesia (Federated States of)	Both	Chronic kidney disease due to hypertension	3	Full Range	1990	2021	1.41297	1.38088	1.44694	Yes	.	0	Rate	Age-standardized	1.41 (1.38 to 1.45)	Micronesia (Federated States of)	Oceania	Southeast Asia, east Asia, and Oceania	0.58	Low-middle SDI
DALYs (Disability-Adjusted Life Years)	Monaco	Both	Chronic kidney disease due to hypertension	5	Full Range	1990	2021	1.00683	0.983979	1.02902	Yes	.	0	Rate	Age-standardized	1.01 (0.98 to 1.03)	Monaco	Western Europe	High income	0.902	High SDI
DALYs (Disability-Adjusted Life Years)	Mongolia	Both	Chronic kidney disease due to hypertension	3	Full Range	1990	2021	-0.281532	-0.329098	-0.221129	Yes	.	0	Rate	Age-standardized	-0.28 (-0.33 to -0.22)	Mongolia	Central Asia	Central Europe, eastern Europe, and central Asia	0.606	Low-middle SDI
DALYs (Disability-Adjusted Life Years)	Montenegro	Both	Chronic kidney disease due to hypertension	4	Full Range	1990	2021	1.44098	1.32005	1.54358	Yes	.	0	Rate	Age-standardized	1.44 (1.32 to 1.54)	Montenegro	Central Europe	Central Europe, eastern Europe, and central Asia	0.791	High-middle SDI
DALYs (Disability-Adjusted Life Years)	Morocco	Both	Chronic kidney disease due to hypertension	4	Full Range	1990	2021	1.77599	1.71691	1.82185	Yes	.	0	Rate	Age-standardized	1.78 (1.72 to 1.82)	Morocco	North Africa and Middle East	North Africa and Middle East	0.548	Low-middle SDI
DALYs (Disability-Adjusted Life Years)	Mozambique	Both	Chronic kidney disease due to hypertension	5	Full Range	1990	2021	1.00261	0.959932	1.03856	Yes	.	0	Rate	Age-standardized	1 (0.96 to 1.04)	Mozambique	Eastern Sub-Saharan Africa	Sub-Saharan Africa	0.307	Low SDI
DALYs (Disability-Adjusted Life Years)	Myanmar	Both	Chronic kidney disease due to hypertension	4	Full Range	1990	2021	0.0240023	0.00976581	0.0378328	Yes	.	0.00119976	Rate	Age-standardized	0.02 (0.01 to 0.04)	Myanmar	Southeast Asia	Southeast Asia, east Asia, and Oceania	0.521	Low-middle SDI
DALYs (Disability-Adjusted Life Years)	Namibia	Both	Chronic kidney disease due to hypertension	5	Full Range	1990	2021	0.587829	0.543947	0.628854	Yes	.	0	Rate	Age-standardized	0.59 (0.54 to 0.63)	Namibia	Southern Sub-Saharan Africa	Sub-Saharan Africa	0.612	Middle SDI
DALYs (Disability-Adjusted Life Years)	Nauru	Both	Chronic kidney disease due to hypertension	5	Full Range	1990	2021	1.05645	1.02797	1.08092	Yes	.	0	Rate	Age-standardized	1.06 (1.03 to 1.08)	Nauru	Oceania	Southeast Asia, east Asia, and Oceania	0.618	Middle SDI
DALYs (Disability-Adjusted Life Years)	Nepal	Both	Chronic kidney disease due to hypertension	4	Full Range	1990	2021	0.937152	0.906874	0.961738	Yes	.	0	Rate	Age-standardized	0.94 (0.91 to 0.96)	Nepal	South Asia	South Asia	0.422	Low SDI
DALYs (Disability-Adjusted Life Years)	Netherlands	Both	Chronic kidney disease due to hypertension	5	Full Range	1990	2021	1.3865	1.28935	1.49584	Yes	.	0	Rate	Age-standardized	1.39 (1.29 to 1.5)	Netherlands	Western Europe	High income	0.883	High SDI
DALYs (Disability-Adjusted Life Years)	New Zealand	Both	Chronic kidney disease due to hypertension	2	Full Range	1990	2021	1.06451	0.863865	1.24328	Yes	.	0	Rate	Age-standardized	1.06 (0.86 to 1.24)	New Zealand	Australasia	High income	0.84	High SDI
DALYs (Disability-Adjusted Life Years)	Nicaragua	Both	Chronic kidney disease due to hypertension	3	Full Range	1990	2021	1.98171	1.86499	2.08727	Yes	.	0	Rate	Age-standardized	1.98 (1.86 to 2.09)	Nicaragua	Central Latin America	Latin America and Caribbean	0.517	Low-middle SDI
DALYs (Disability-Adjusted Life Years)	Niger	Both	Chronic kidney disease due to hypertension	3	Full Range	1990	2021	-0.160495	-0.18608	-0.138072	Yes	.	0	Rate	Age-standardized	-0.16 (-0.19 to -0.14)	Niger	Western Sub-Saharan Africa	Sub-Saharan Africa	0.162	Low SDI
DALYs (Disability-Adjusted Life Years)	Nigeria	Both	Chronic kidney disease due to hypertension	4	Full Range	1990	2021	0.196574	0.155987	0.228966	Yes	.	0	Rate	Age-standardized	0.2 (0.16 to 0.23)	Nigeria	Western Sub-Saharan Africa	Sub-Saharan Africa	0.515	Low-middle SDI
DALYs (Disability-Adjusted Life Years)	Niue	Both	Chronic kidney disease due to hypertension	4	Full Range	1990	2021	1.54539	1.51632	1.57343	Yes	.	0	Rate	Age-standardized	1.55 (1.52 to 1.57)	Niue	Oceania	Southeast Asia, east Asia, and Oceania	0.711	High-middle SDI
DALYs (Disability-Adjusted Life Years)	North Macedonia	Both	Chronic kidney disease due to hypertension	4	Full Range	1990	2021	0.901969	0.83745	0.963722	Yes	.	0	Rate	Age-standardized	0.9 (0.84 to 0.96)	North Macedonia	Central Europe	Central Europe, eastern Europe, and central Asia	0.744	High-middle SDI
DALYs (Disability-Adjusted Life Years)	Northern Mariana Islands	Both	Chronic kidney disease due to hypertension	3	Full Range	1990	2021	0.963594	0.809946	1.06707	Yes	.	0	Rate	Age-standardized	0.96 (0.81 to 1.07)	Northern Mariana Islands	Oceania	Southeast Asia, east Asia, and Oceania	0.771	High-middle SDI
DALYs (Disability-Adjusted Life Years)	Norway	Both	Chronic kidney disease due to hypertension	2	Full Range	1990	2021	1.29261	1.1297	1.49279	Yes	.	0	Rate	Age-standardized	1.29 (1.13 to 1.49)	Norway	Western Europe	High income	0.913	High SDI
DALYs (Disability-Adjusted Life Years)	Oman	Both	Chronic kidney disease due to hypertension	5	Full Range	1990	2021	1.89606	1.78084	2.0174	Yes	.	0	Rate	Age-standardized	1.9 (1.78 to 2.02)	Oman	North Africa and Middle East	North Africa and Middle East	0.783	High-middle SDI
DALYs (Disability-Adjusted Life Years)	Pakistan	Both	Chronic kidney disease due to hypertension	5	Full Range	1990	2021	0.989774	0.965945	1.01625	Yes	.	0	Rate	Age-standardized	0.99 (0.97 to 1.02)	Pakistan	South Asia	South Asia	0.449	Low SDI
DALYs (Disability-Adjusted Life Years)	Palau	Both	Chronic kidney disease due to hypertension	4	Full Range	1990	2021	1.29506	1.2578	1.32926	Yes	.	0	Rate	Age-standardized	1.3 (1.26 to 1.33)	Palau	Oceania	Southeast Asia, east Asia, and Oceania	0.738	High-middle SDI
DALYs (Disability-Adjusted Life Years)	Palestine	Both	Chronic kidney disease due to hypertension	5	Full Range	1990	2021	-0.207419	-0.263065	-0.164352	Yes	.	0	Rate	Age-standardized	-0.21 (-0.26 to -0.16)	Palestine	North Africa and Middle East	North Africa and Middle East	0.588	Low-middle SDI
DALYs (Disability-Adjusted Life Years)	Panama	Both	Chronic kidney disease due to hypertension	2	Full Range	1990	2021	2.40684	2.21957	2.59139	Yes	.	0	Rate	Age-standardized	2.41 (2.22 to 2.59)	Panama	Central Latin America	Latin America and Caribbean	0.686	Middle SDI
DALYs (Disability-Adjusted Life Years)	Papua New Guinea	Both	Chronic kidney disease due to hypertension	5	Full Range	1990	2021	0.478244	0.449172	0.498681	Yes	.	0	Rate	Age-standardized	0.48 (0.45 to 0.5)	Papua New Guinea	Oceania	Southeast Asia, east Asia, and Oceania	0.394	Low SDI
DALYs (Disability-Adjusted Life Years)	Paraguay	Both	Chronic kidney disease due to hypertension	3	Full Range	1990	2021	1.4886	1.36864	1.59567	Yes	.	0	Rate	Age-standardized	1.49 (1.37 to 1.6)	Paraguay	Tropical Latin America	Latin America and Caribbean	0.638	Middle SDI
DALYs (Disability-Adjusted Life Years)	Peru	Both	Chronic kidney disease due to hypertension	2	Full Range	1990	2021	0.676851	0.395863	0.976738	Yes	.	0.00079984	Rate	Age-standardized	0.68 (0.4 to 0.98)	Peru	Andean Latin America	Latin America and Caribbean	0.648	Middle SDI
DALYs (Disability-Adjusted Life Years)	Philippines	Both	Chronic kidney disease due to hypertension	4	Full Range	1990	2021	1.01971	0.93248	1.14584	Yes	.	0	Rate	Age-standardized	1.02 (0.93 to 1.15)	Philippines	Southeast Asia	Southeast Asia, east Asia, and Oceania	0.623	Middle SDI
DALYs (Disability-Adjusted Life Years)	Poland	Both	Chronic kidney disease due to hypertension	4	Full Range	1990	2021	-1.44973	-1.61025	-1.28441	Yes	.	0	Rate	Age-standardized	-1.45 (-1.61 to -1.28)	Poland	Central Europe	Central Europe, eastern Europe, and central Asia	0.802	High-middle SDI
DALYs (Disability-Adjusted Life Years)	Portugal	Both	Chronic kidney disease due to hypertension	5	Full Range	1990	2021	0.138564	0.0462662	0.231416	Yes	.	0.0139972	Rate	Age-standardized	0.14 (0.05 to 0.23)	Portugal	Western Europe	High income	0.743	High-middle SDI
DALYs (Disability-Adjusted Life Years)	Puerto Rico	Both	Chronic kidney disease due to hypertension	1	Full Range	1990	2021	-0.469691	-0.769149	-0.134038	Yes	.	0.0127974	Rate	Age-standardized	-0.47 (-0.77 to -0.13)	Puerto Rico	Caribbean	Latin America and Caribbean	0.814	High SDI
DALYs (Disability-Adjusted Life Years)	Qatar	Both	Chronic kidney disease due to hypertension	5	Full Range	1990	2021	-0.111683	-0.429162	0.213567	No	.	0.423515	Rate	Age-standardized	-0.11 (-0.43 to 0.21)	Qatar	North Africa and Middle East	North Africa and Middle East	0.83	High SDI
DALYs (Disability-Adjusted Life Years)	Republic of Korea	Both	Chronic kidney disease due to hypertension	2	Full Range	1990	2021	-1.60733	-1.65313	-1.55837	Yes	.	0	Rate	Age-standardized	-1.61 (-1.65 to -1.56)	Republic of Korea	High-income Asia Pacific	High income	0.878	High SDI
DALYs (Disability-Adjusted Life Years)	Republic of Moldova	Both	Chronic kidney disease due to hypertension	3	Full Range	1990	2021	0.811346	0.697025	0.920861	Yes	.	0	Rate	Age-standardized	0.81 (0.7 to 0.92)	Republic of Moldova	Eastern Europe	Central Europe, eastern Europe, and central Asia	0.696	High-middle SDI
DALYs (Disability-Adjusted Life Years)	Romania	Both	Chronic kidney disease due to hypertension	3	Full Range	1990	2021	-0.146896	-0.354241	0.00759583	No	.	0.0607878	Rate	Age-standardized	-0.15 (-0.35 to 0.01)	Romania	Central Europe	Central Europe, eastern Europe, and central Asia	0.76	High-middle SDI
DALYs (Disability-Adjusted Life Years)	Russian Federation	Both	Chronic kidney disease due to hypertension	5	Full Range	1990	2021	0.887671	0.774541	0.997812	Yes	.	0	Rate	Age-standardized	0.89 (0.77 to 1)	Russian Federation	Eastern Europe	Central Europe, eastern Europe, and central Asia	0.805	High-middle SDI
DALYs (Disability-Adjusted Life Years)	Rwanda	Both	Chronic kidney disease due to hypertension	5	Full Range	1990	2021	-0.476469	-0.508613	-0.438908	Yes	.	0	Rate	Age-standardized	-0.48 (-0.51 to -0.44)	Rwanda	Eastern Sub-Saharan Africa	Sub-Saharan Africa	0.429	Low SDI
DALYs (Disability-Adjusted Life Years)	Saint Kitts and Nevis	Both	Chronic kidney disease due to hypertension	5	Full Range	1990	2021	1.13897	0.978292	1.33405	Yes	.	0	Rate	Age-standardized	1.14 (0.98 to 1.33)	Saint Kitts and Nevis	Caribbean	Latin America and Caribbean	0.746	High-middle SDI
DALYs (Disability-Adjusted Life Years)	Saint Lucia	Both	Chronic kidney disease due to hypertension	3	Full Range	1990	2021	-0.0372709	-0.121355	0.05055	No	.	0.381124	Rate	Age-standardized	-0.04 (-0.12 to 0.05)	Saint Lucia	Caribbean	Latin America and Caribbean	0.67	Middle SDI
DALYs (Disability-Adjusted Life Years)	Saint Vincent and the Grenadines	Both	Chronic kidney disease due to hypertension	5	Full Range	1990	2021	1.12713	0.962179	1.28184	Yes	.	0	Rate	Age-standardized	1.13 (0.96 to 1.28)	Saint Vincent and the Grenadines	Caribbean	Latin America and Caribbean	0.627	Middle SDI
DALYs (Disability-Adjusted Life Years)	Samoa	Both	Chronic kidney disease due to hypertension	5	Full Range	1990	2021	0.801691	0.774401	0.826804	Yes	.	0	Rate	Age-standardized	0.8 (0.77 to 0.83)	Samoa	Oceania	Southeast Asia, east Asia, and Oceania	0.641	Middle SDI
DALYs (Disability-Adjusted Life Years)	San Marino	Both	Chronic kidney disease due to hypertension	2	Full Range	1990	2021	-0.566346	-0.764045	-0.390738	Yes	.	0	Rate	Age-standardized	-0.57 (-0.76 to -0.39)	San Marino	Western Europe	High income	0.884	High SDI
DALYs (Disability-Adjusted Life Years)	Sao Tome and Principe	Both	Chronic kidney disease due to hypertension	3	Full Range	1990	2021	1.02887	0.975627	1.07094	Yes	.	0	Rate	Age-standardized	1.03 (0.98 to 1.07)	Sao Tome and Principe	Western Sub-Saharan Africa	Sub-Saharan Africa	0.502	Low-middle SDI
DALYs (Disability-Adjusted Life Years)	Saudi Arabia	Both	Chronic kidney disease due to hypertension	5	Full Range	1990	2021	1.64182	1.60594	1.67368	Yes	.	0	Rate	Age-standardized	1.64 (1.61 to 1.67)	Saudi Arabia	North Africa and Middle East	North Africa and Middle East	0.805	High-middle SDI
DALYs (Disability-Adjusted Life Years)	Senegal	Both	Chronic kidney disease due to hypertension	1	Full Range	1990	2021	0.189689	0.118145	0.259849	Yes	.	0	Rate	Age-standardized	0.19 (0.12 to 0.26)	Senegal	Western Sub-Saharan Africa	Sub-Saharan Africa	0.389	Low SDI
DALYs (Disability-Adjusted Life Years)	Serbia	Both	Chronic kidney disease due to hypertension	4	Full Range	1990	2021	0.339852	0.26771	0.417997	Yes	.	0	Rate	Age-standardized	0.34 (0.27 to 0.42)	Serbia	Central Europe	Central Europe, eastern Europe, and central Asia	0.767	High-middle SDI
DALYs (Disability-Adjusted Life Years)	Seychelles	Both	Chronic kidney disease due to hypertension	2	Full Range	1990	2021	1.34113	1.02658	1.5917	Yes	.	0	Rate	Age-standardized	1.34 (1.03 to 1.59)	Seychelles	Southeast Asia	Southeast Asia, east Asia, and Oceania	0.724	High-middle SDI
DALYs (Disability-Adjusted Life Years)	Sierra Leone	Both	Chronic kidney disease due to hypertension	5	Full Range	1990	2021	-0.107609	-0.130591	-0.0850721	Yes	.	0	Rate	Age-standardized	-0.11 (-0.13 to -0.09)	Sierra Leone	Western Sub-Saharan Africa	Sub-Saharan Africa	0.347	Low SDI
DALYs (Disability-Adjusted Life Years)	Singapore	Both	Chronic kidney disease due to hypertension	4	Full Range	1990	2021	-0.62656	-0.786135	-0.482803	Yes	.	0	Rate	Age-standardized	-0.63 (-0.79 to -0.48)	Singapore	High-income Asia Pacific	High income	0.861	High SDI
DALYs (Disability-Adjusted Life Years)	Slovakia	Both	Chronic kidney disease due to hypertension	3	Full Range	1990	2021	-0.297097	-0.35884	-0.225895	Yes	.	0	Rate	Age-standardized	-0.3 (-0.36 to -0.23)	Slovakia	Central Europe	Central Europe, eastern Europe, and central Asia	0.812	High SDI
DALYs (Disability-Adjusted Life Years)	Slovenia	Both	Chronic kidney disease due to hypertension	2	Full Range	1990	2021	0.954185	0.696789	1.25199	Yes	.	0	Rate	Age-standardized	0.95 (0.7 to 1.25)	Slovenia	Central Europe	Central Europe, eastern Europe, and central Asia	0.84	High SDI
DALYs (Disability-Adjusted Life Years)	Solomon Islands	Both	Chronic kidney disease due to hypertension	4	Full Range	1990	2021	0.176493	0.0942235	0.272382	Yes	.	0.00039992	Rate	Age-standardized	0.18 (0.09 to 0.27)	Solomon Islands	Oceania	Southeast Asia, east Asia, and Oceania	0.407	Low SDI
DALYs (Disability-Adjusted Life Years)	Somalia	Both	Chronic kidney disease due to hypertension	5	Full Range	1990	2021	0.175981	0.157831	0.19604	Yes	.	0	Rate	Age-standardized	0.18 (0.16 to 0.2)	Somalia	Eastern Sub-Saharan Africa	Sub-Saharan Africa	0.081	Low SDI
DALYs (Disability-Adjusted Life Years)	South Africa	Both	Chronic kidney disease due to hypertension	3	Full Range	1990	2021	2.55215	2.46229	2.6365	Yes	.	0	Rate	Age-standardized	2.55 (2.46 to 2.64)	South Africa	Southern Sub-Saharan Africa	Sub-Saharan Africa	0.678	Middle SDI
DALYs (Disability-Adjusted Life Years)	South Sudan	Both	Chronic kidney disease due to hypertension	4	Full Range	1990	2021	0.806598	0.774857	0.836953	Yes	.	0	Rate	Age-standardized	0.81 (0.77 to 0.84)	South Sudan	Eastern Sub-Saharan Africa	Sub-Saharan Africa	0.363	Low SDI
DALYs (Disability-Adjusted Life Years)	Spain	Both	Chronic kidney disease due to hypertension	4	Full Range	1990	2021	-0.710609	-0.757919	-0.664089	Yes	.	0	Rate	Age-standardized	-0.71 (-0.76 to -0.66)	Spain	Western Europe	High income	0.767	High-middle SDI
DALYs (Disability-Adjusted Life Years)	Sri Lanka	Both	Chronic kidney disease due to hypertension	4	Full Range	1990	2021	-0.996826	-1.18906	-0.826801	Yes	.	0	Rate	Age-standardized	-1 (-1.19 to -0.83)	Sri Lanka	Southeast Asia	Southeast Asia, east Asia, and Oceania	0.69	High-middle SDI
DALYs (Disability-Adjusted Life Years)	Sudan	Both	Chronic kidney disease due to hypertension	3	Full Range	1990	2021	1.11359	1.08826	1.13906	Yes	.	0	Rate	Age-standardized	1.11 (1.09 to 1.14)	Sudan	North Africa and Middle East	North Africa and Middle East	0.515	Low-middle SDI
DALYs (Disability-Adjusted Life Years)	Suriname	Both	Chronic kidney disease due to hypertension	5	Full Range	1990	2021	1.17197	1.02851	1.31766	Yes	.	0	Rate	Age-standardized	1.17 (1.03 to 1.32)	Suriname	Caribbean	Latin America and Caribbean	0.636	Middle SDI
DALYs (Disability-Adjusted Life Years)	Sweden	Both	Chronic kidney disease due to hypertension	5	Full Range	1990	2021	1.4776	1.3941	1.55415	Yes	.	0	Rate	Age-standardized	1.48 (1.39 to 1.55)	Sweden	Western Europe	High income	0.872	High SDI
DALYs (Disability-Adjusted Life Years)	Switzerland	Both	Chronic kidney disease due to hypertension	4	Full Range	1990	2021	0.289086	0.192053	0.379026	Yes	.	0	Rate	Age-standardized	0.29 (0.19 to 0.38)	Switzerland	Western Europe	High income	0.929	High SDI
DALYs (Disability-Adjusted Life Years)	Syrian Arab Republic	Both	Chronic kidney disease due to hypertension	4	Full Range	1990	2021	0.755521	0.679929	0.828917	Yes	.	0	Rate	Age-standardized	0.76 (0.68 to 0.83)	Syrian Arab Republic	North Africa and Middle East	North Africa and Middle East	0.619	Middle SDI
DALYs (Disability-Adjusted Life Years)	Taiwan (Province of China)	Both	Chronic kidney disease due to hypertension	5	Full Range	1990	2021	-0.5362	-0.622388	-0.446308	Yes	.	0	Rate	Age-standardized	-0.54 (-0.62 to -0.45)	Taiwan (Province of China)	East Asia	Southeast Asia, east Asia, and Oceania	0.868	High SDI
DALYs (Disability-Adjusted Life Years)	Tajikistan	Both	Chronic kidney disease due to hypertension	4	Full Range	1990	2021	0.367722	0.35296	0.38412	Yes	.	0	Rate	Age-standardized	0.37 (0.35 to 0.38)	Tajikistan	Central Asia	Central Europe, eastern Europe, and central Asia	0.539	Low-middle SDI
DALYs (Disability-Adjusted Life Years)	Thailand	Both	Chronic kidney disease due to hypertension	5	Full Range	1990	2021	0.737651	0.640582	0.835209	Yes	.	0	Rate	Age-standardized	0.74 (0.64 to 0.84)	Thailand	Southeast Asia	Southeast Asia, east Asia, and Oceania	0.687	Middle SDI
DALYs (Disability-Adjusted Life Years)	Timor-Leste	Both	Chronic kidney disease due to hypertension	5	Full Range	1990	2021	0.598107	0.563716	0.628511	Yes	.	0	Rate	Age-standardized	0.6 (0.56 to 0.63)	Timor-Leste	Southeast Asia	Southeast Asia, east Asia, and Oceania	0.514	Low-middle SDI
DALYs (Disability-Adjusted Life Years)	Togo	Both	Chronic kidney disease due to hypertension	4	Full Range	1990	2021	0.342398	0.321135	0.363031	Yes	.	0	Rate	Age-standardized	0.34 (0.32 to 0.36)	Togo	Western Sub-Saharan Africa	Sub-Saharan Africa	0.417	Low SDI
DALYs (Disability-Adjusted Life Years)	Tokelau	Both	Chronic kidney disease due to hypertension	5	Full Range	1990	2021	0.842741	0.820574	0.864215	Yes	.	0	Rate	Age-standardized	0.84 (0.82 to 0.86)	Tokelau	Oceania	Southeast Asia, east Asia, and Oceania	0.626	Middle SDI
DALYs (Disability-Adjusted Life Years)	Tonga	Both	Chronic kidney disease due to hypertension	3	Full Range	1990	2021	1.03612	0.982425	1.11269	Yes	.	0	Rate	Age-standardized	1.04 (0.98 to 1.11)	Tonga	Oceania	Southeast Asia, east Asia, and Oceania	0.636	Middle SDI
DALYs (Disability-Adjusted Life Years)	Trinidad and Tobago	Both	Chronic kidney disease due to hypertension	4	Full Range	1990	2021	1.47926	1.33358	1.6179	Yes	.	0	Rate	Age-standardized	1.48 (1.33 to 1.62)	Trinidad and Tobago	Caribbean	Latin America and Caribbean	0.757	High-middle SDI
DALYs (Disability-Adjusted Life Years)	Tunisia	Both	Chronic kidney disease due to hypertension	4	Full Range	1990	2021	0.984827	0.937582	1.0343	Yes	.	0	Rate	Age-standardized	0.98 (0.94 to 1.03)	Tunisia	North Africa and Middle East	North Africa and Middle East	0.672	Middle SDI
DALYs (Disability-Adjusted Life Years)	Turkey	Both	Chronic kidney disease due to hypertension	5	Full Range	1990	2021	-0.0935822	-0.172249	-0.0147568	Yes	.	0.0207958	Rate	Age-standardized	-0.09 (-0.17 to -0.01)	Turkey	North Africa and Middle East	North Africa and Middle East	0.748	High-middle SDI
DALYs (Disability-Adjusted Life Years)	Turkmenistan	Both	Chronic kidney disease due to hypertension	5	Full Range	1990	2021	0.974902	0.871827	1.07532	Yes	.	0	Rate	Age-standardized	0.97 (0.87 to 1.08)	Turkmenistan	Central Asia	Central Europe, eastern Europe, and central Asia	0.67	Middle SDI
DALYs (Disability-Adjusted Life Years)	Tuvalu	Both	Chronic kidney disease due to hypertension	5	Full Range	1990	2021	0.970876	0.950796	0.988354	Yes	.	0	Rate	Age-standardized	0.97 (0.95 to 0.99)	Tuvalu	Oceania	Southeast Asia, east Asia, and Oceania	0.589	Low-middle SDI
DALYs (Disability-Adjusted Life Years)	Uganda	Both	Chronic kidney disease due to hypertension	3	Full Range	1990	2021	0.625865	0.60143	0.654114	Yes	.	0	Rate	Age-standardized	0.63 (0.6 to 0.65)	Uganda	Eastern Sub-Saharan Africa	Sub-Saharan Africa	0.404	Low SDI
DALYs (Disability-Adjusted Life Years)	Ukraine	Both	Chronic kidney disease due to hypertension	2	Full Range	1990	2021	1.08763	1.02192	1.14881	Yes	.	0	Rate	Age-standardized	1.09 (1.02 to 1.15)	Ukraine	Eastern Europe	Central Europe, eastern Europe, and central Asia	0.736	High-middle SDI
DALYs (Disability-Adjusted Life Years)	United Arab Emirates	Both	Chronic kidney disease due to hypertension	3	Full Range	1990	2021	1.49709	0.805806	2.04855	Yes	.	0.00039992	Rate	Age-standardized	1.5 (0.81 to 2.05)	United Arab Emirates	North Africa and Middle East	North Africa and Middle East	0.88	High SDI
DALYs (Disability-Adjusted Life Years)	United Kingdom	Both	Chronic kidney disease due to hypertension	5	Full Range	1990	2021	0.491044	0.441274	0.539989	Yes	.	0	Rate	Age-standardized	0.49 (0.44 to 0.54)	United Kingdom	Western Europe	High income	0.847	High SDI
DALYs (Disability-Adjusted Life Years)	United Republic of Tanzania	Both	Chronic kidney disease due to hypertension	3	Full Range	1990	2021	0.173187	0.117844	0.22772	Yes	.	0	Rate	Age-standardized	0.17 (0.12 to 0.23)	United Republic of Tanzania	Eastern Sub-Saharan Africa	Sub-Saharan Africa	0.423	Low SDI
DALYs (Disability-Adjusted Life Years)	United States Virgin Islands	Both	Chronic kidney disease due to hypertension	5	Full Range	1990	2021	-0.306374	-0.469121	-0.180861	Yes	.	0.00039992	Rate	Age-standardized	-0.31 (-0.47 to -0.18)	United States Virgin Islands	Caribbean	Latin America and Caribbean	0.799	High-middle SDI
DALYs (Disability-Adjusted Life Years)	United States of America	Both	Chronic kidney disease due to hypertension	5	Full Range	1990	2021	2.56197	2.48543	2.62904	Yes	.	0	Rate	Age-standardized	2.56 (2.49 to 2.63)	United States of America	High-income North America	High income	0.859	High SDI
DALYs (Disability-Adjusted Life Years)	Uruguay	Both	Chronic kidney disease due to hypertension	5	Full Range	1990	2021	0.422145	0.208313	0.647407	Yes	.	0.00119976	Rate	Age-standardized	0.42 (0.21 to 0.65)	Uruguay	Southern Latin America	Latin America and Caribbean	0.697	High-middle SDI
DALYs (Disability-Adjusted Life Years)	Uzbekistan	Both	Chronic kidney disease due to hypertension	2	Full Range	1990	2021	1.16459	0.931667	1.40033	Yes	.	0	Rate	Age-standardized	1.16 (0.93 to 1.4)	Uzbekistan	Central Asia	Central Europe, eastern Europe, and central Asia	0.631	Middle SDI
DALYs (Disability-Adjusted Life Years)	Vanuatu	Both	Chronic kidney disease due to hypertension	5	Full Range	1990	2021	1.02792	1.00489	1.05127	Yes	.	0	Rate	Age-standardized	1.03 (1 to 1.05)	Vanuatu	Oceania	Southeast Asia, east Asia, and Oceania	0.485	Low-middle SDI
DALYs (Disability-Adjusted Life Years)	Venezuela (Bolivarian Republic of)	Both	Chronic kidney disease due to hypertension	5	Full Range	1990	2021	2.65526	2.49908	2.79354	Yes	.	0	Rate	Age-standardized	2.66 (2.5 to 2.79)	Venezuela (Bolivarian Republic of)	Central Latin America	Latin America and Caribbean	0.607	Low-middle SDI
DALYs (Disability-Adjusted Life Years)	Viet Nam	Both	Chronic kidney disease due to hypertension	5	Full Range	1990	2021	0.447762	0.428079	0.465778	Yes	.	0	Rate	Age-standardized	0.45 (0.43 to 0.47)	Viet Nam	Southeast Asia	Southeast Asia, east Asia, and Oceania	0.617	Middle SDI
DALYs (Disability-Adjusted Life Years)	Yemen	Both	Chronic kidney disease due to hypertension	5	Full Range	1990	2021	0.320948	0.304127	0.338876	Yes	.	0	Rate	Age-standardized	0.32 (0.3 to 0.34)	Yemen	North Africa and Middle East	North Africa and Middle East	0.412	Low SDI
DALYs (Disability-Adjusted Life Years)	Zambia	Both	Chronic kidney disease due to hypertension	4	Full Range	1990	2021	0.364749	0.313348	0.415711	Yes	.	0	Rate	Age-standardized	0.36 (0.31 to 0.42)	Zambia	Eastern Sub-Saharan Africa	Sub-Saharan Africa	0.505	Low-middle SDI
DALYs (Disability-Adjusted Life Years)	Zimbabwe	Both	Chronic kidney disease due to hypertension	5	Full Range	1990	2021	1.35304	1.25732	1.43362	Yes	.	0	Rate	Age-standardized	1.35 (1.26 to 1.43)	Zimbabwe	Southern Sub-Saharan Africa	Sub-Saharan Africa	0.476	Low-middle SDI

## Sheet: Table S8
Measure	Location	Sex	Age	Cause	Metric	Year	Val	Upper	Lower
Prevalence	Global	Male	95 plus	HKD	Number	2021	137741	151332	123579
Prevalence	Global	Female	95 plus	HKD	Number	2021	276919	303122	250746
Prevalence	Global	Male	95 plus	HKD	Rate	2021	9109.58	10008.5	8173.02
Prevalence	Global	Female	95 plus	HKD	Rate	2021	7031.48	7696.84	6366.91
Prevalence	Global	Male	60 to 64	HKD	Number	2021	1.12938e+06	1.29111e+06	992602
Prevalence	Global	Female	60 to 64	HKD	Number	2021	949837	1.08143e+06	833636
Prevalence	Global	Male	60 to 64	HKD	Rate	2021	726.116	830.1	638.178
Prevalence	Global	Female	60 to 64	HKD	Rate	2021	577.37	657.362	506.736
Prevalence	Global	Male	65 to 69	HKD	Number	2021	1.43831e+06	1.63258e+06	1.26212e+06
Prevalence	Global	Female	65 to 69	HKD	Number	2021	1.26916e+06	1.44067e+06	1.11199e+06
Prevalence	Global	Male	65 to 69	HKD	Rate	2021	1091.01	1238.37	957.362
Prevalence	Global	Female	65 to 69	HKD	Rate	2021	881.304	1000.4	772.169
Prevalence	Global	Male	70 to 74	HKD	Number	2021	1.6731e+06	1.89163e+06	1.46375e+06
Prevalence	Global	Female	70 to 74	HKD	Number	2021	1.52845e+06	1.7241e+06	1.34176e+06
Prevalence	Global	Male	70 to 74	HKD	Rate	2021	1735.74	1962.45	1518.55
Prevalence	Global	Female	70 to 74	HKD	Rate	2021	1396.51	1575.27	1225.93
Prevalence	Global	Male	75 to 79	HKD	Number	2021	1.57385e+06	1.75306e+06	1.38863e+06
Prevalence	Global	Female	75 to 79	HKD	Number	2021	1.53094e+06	1.70546e+06	1.35607e+06
Prevalence	Global	Male	75 to 79	HKD	Rate	2021	2632.43	2932.19	2322.63
Prevalence	Global	Female	75 to 79	HKD	Rate	2021	2123.42	2365.49	1880.89
Prevalence	Global	Male	80 to 84	HKD	Number	2021	1.37807e+06	1.53179e+06	1.23054e+06
Prevalence	Global	Female	80 to 84	HKD	Number	2021	1.53682e+06	1.70161e+06	1.3828e+06
Prevalence	Global	Male	80 to 84	HKD	Rate	2021	3759.89	4179.31	3357.37
Prevalence	Global	Female	80 to 84	HKD	Rate	2021	3017.44	3341	2715.04
Prevalence	Global	Male	85 to 89	HKD	Number	2021	899997	1.00379e+06	801504
Prevalence	Global	Female	85 to 89	HKD	Number	2021	1.15991e+06	1.28853e+06	1.04008e+06
Prevalence	Global	Male	85 to 89	HKD	Rate	2021	5216.57	5818.15	4645.68
Prevalence	Global	Female	85 to 89	HKD	Rate	2021	4074.27	4526.05	3653.37
Prevalence	Global	Male	90 to 94	HKD	Number	2021	407693	454230	368207
Prevalence	Global	Female	90 to 94	HKD	Number	2021	646270	715631	588519
Prevalence	Global	Male	90 to 94	HKD	Rate	2021	6994.82	7793.26	6317.35
Prevalence	Global	Female	90 to 94	HKD	Rate	2021	5358.4	5933.5	4879.57

## Sheet: Table S9
Measure	Location	Sex	Age	Cause	Metric	Year	Val	Upper	Lower
Incidence	Global	Male	60 to 64	HKD	Number	2021	74267.9	95352.8	54921.2
Incidence	Global	Female	60 to 64	HKD	Number	2021	68681.9	87559	50960.4
Incidence	Global	Male	60 to 64	HKD	Rate	2021	47.7494	61.3056	35.3107
Incidence	Global	Female	60 to 64	HKD	Rate	2021	41.7491	53.2238	30.9769
Incidence	Global	Male	65 to 69	HKD	Number	2021	98835.5	128648	74013.7
Incidence	Global	Female	65 to 69	HKD	Number	2021	91693.9	120783	68543.9
Incidence	Global	Male	65 to 69	HKD	Rate	2021	74.9701	97.5842	56.1419
Incidence	Global	Female	65 to 69	HKD	Rate	2021	63.6724	83.8716	47.597
Incidence	Global	Male	70 to 74	HKD	Number	2021	111647	140327	87283.3
Incidence	Global	Female	70 to 74	HKD	Number	2021	104615	131709	82055.2
Incidence	Global	Male	70 to 74	HKD	Rate	2021	115.827	145.58	90.5509
Incidence	Global	Female	70 to 74	HKD	Rate	2021	95.5844	120.34	74.972
Incidence	Global	Male	75 to 79	HKD	Number	2021	92352.4	116834	69409.3
Incidence	Global	Female	75 to 79	HKD	Number	2021	94124.7	118321	71201.4
Incidence	Global	Male	75 to 79	HKD	Rate	2021	154.47	195.417	116.095
Incidence	Global	Female	75 to 79	HKD	Rate	2021	130.552	164.112	98.7569
Incidence	Global	Male	80 to 84	HKD	Number	2021	70609.1605694261	90771.9	51910.6
Incidence	Global	Female	80 to 84	HKD	Number	2021	79619	103476	57837.4
Incidence	Global	Male	80 to 84	HKD	Rate	2021	192.648	247.66	141.632
Incidence	Global	Female	80 to 84	HKD	Rate	2021	156.327	203.168	113.56
Incidence	Global	Male	85 to 89	HKD	Number	2021	32421.5	42563.8	23519.1
Incidence	Global	Female	85 to 89	HKD	Number	2021	41247.6	54426.7	29860.3
Incidence	Global	Male	85 to 89	HKD	Rate	2021	187.922	246.709	136.322
Incidence	Global	Female	85 to 89	HKD	Rate	2021	144.886	191.178	104.887
Incidence	Global	Male	90 to 94	HKD	Number	2021	11834.7	14972.1	9021.2
Incidence	Global	Female	90 to 94	HKD	Number	2021	15704.2	20365.4	11294.8
Incidence	Global	Male	90 to 94	HKD	Rate	2021	203.049	256.878	154.777
Incidence	Global	Female	90 to 94	HKD	Rate	2021	130.208	168.855	93.6484
Incidence	Global	Male	95 plus	HKD	Number	2021	3848.05	5372.18	2490.14
Incidence	Global	Female	95 plus	HKD	Number	2021	6465.66	9314.26	3749.49
Incidence	Global	Male	95 plus	HKD	Rate	2021	254.494	355.293	164.687
Incidence	Global	Female	95 plus	HKD	Rate	2021	164.175	236.507	95.2065

[truncated: 14 more sheets: Table S10, Table S11, Table S12, Table S13, Table S14, Table S15, Table S16, Table S17, Table S18, Table S19, Table S20, Table S21, Table S22, Table S23]
